# Supplementary material for: Academically Produced Air Pollution Sensors for Personal Exposure Assessment: The Canarin Project
Source: Sensors (Basel). 2021 Mar 8;21(5):1876. doi: 10.3390/s21051876 (PMC7962460; doi:10.3390/s21051876)
Supplement: Supplementary file 1 [file sensors-21-01876-s001.zip]

Archive with 1 entries (1 files):
- sensors-1080418-supplementary.xlsx
