# Supplementary material for: Academically Produced Air Pollution Sensors for Personal Exposure Assessment: The Canarin Project
Source: Sensors (Basel). 2021 Mar 8;21(5):1876. doi: 10.3390/s21051876 (PMC7962460; doi:10.3390/s21051876)
Supplement: Supplementary file 1 [file sensors-21-01876-s001.zip › sensors-1080418-supplementary.xlsx]

## Sheet: Sheet1
time	Temperature	Humidity	PM2.5	PM10	PM1.0	NO2	BC	activity
2019-10-19 10:59:00								Not declared
2019-10-19 11:00:00	19.9	55.5	1	1	0	86		Not declared
2019-10-19 11:01:00	20.1	56.4	1	1	0	18		Home
2019-10-19 11:02:00	20.2	59.2	1	1	0	9		Home
2019-10-19 11:03:00	20.5	58.6	1	1	1	19		Home
2019-10-19 12:47:00	26.5	42.5	2	3	1	32		Home
2019-10-19 12:50:00	26	34.1	1	1	0	9		Car
2019-10-19 12:51:00	25.8	34.1	1	2	0	5		Car
2019-10-19 12:52:00	25.8	34.5	1	1	0	13		Car
2019-10-19 12:53:00	25.7	34.8	1	1	0	11		Car
2019-10-19 12:54:00	25.7	34.2	2	3	2	3		Car
2019-10-19 12:55:00	25.6	34.8	2	2	1	9		Car
2019-10-19 12:56:00	25.7	34	2	2	1	8		Car
2019-10-19 12:57:00	26	33.5	2	2	1	3		Car
2019-10-19 12:58:00	26	33	2	2	1	12		Car
2019-10-19 12:59:00	26.2	32.3	2	2	1	12		Car
2019-10-19 13:00:00	26.9	31	1	1	0	2		Car
2019-10-19 13:01:00	26.6	29.7	1	1	1	5		Car
2019-10-19 13:02:00	26.5	29.6	1	1	1	2		Car
2019-10-19 13:03:00	26.5	29.4	1	1	1	8		Car
2019-10-19 13:04:00	26.5	29.3	2	2	1	7		Car
2019-10-19 13:05:00	26.5	29.2	1	1	1	4		Car
2019-10-19 13:06:00	26.5	28.6	1	1	1	1		Car
2019-10-19 13:07:00	26.5	28.2	0	1	0	16		Car
2019-10-19 13:08:00	26.5	28.2	0	0	0	3		Car
2019-10-19 13:09:00	26.6	28.3	0	0	0	13		Car
2019-10-19 13:10:00	26.6	28.3	1	1	1	3		Car
2019-10-19 13:11:00	26.5	28.2	3	3	2	4		Car
2019-10-19 13:12:00	26.6	28.3	2	2	2	8		Car
2019-10-19 13:13:00	26.5	28.2	2	2	2	7		Car
2019-10-19 13:14:00	26.6	28.2	2	3	2	8		Car
2019-10-19 13:15:00	26.6	28.3	4	4	4	9		Car
2019-10-19 13:16:00	26.6	28.1	2	3	2	7		Car
2019-10-19 13:20:00	26.3	32.5	20	22	15	84		Car
2019-10-19 13:21:00	26.2	33.2	16	18	13	75		Car
2019-10-19 13:22:00	25.9	33.1	4	5	3	36		Car
2019-10-19 13:23:00	25.6	34.8	1	1	1	37		Others
2019-10-19 13:24:00	25.5	35.3	1	1	1	27		Others
2019-10-19 13:25:00	25.4	35.6	1	1	1	13		Others
2019-10-19 13:26:00	25.4	36	1	1	1	17		Others
2019-10-19 13:27:00	25.3	36	1	1	0	15		Others
2019-10-19 13:28:00	25.4	36.4	2	2	1	16		Others
2019-10-19 13:29:00	25.4	36.3	2	2	1	13		Others
2019-10-19 13:30:00	25.4	36.8	1	1	1	13		Others
2019-10-19 13:31:00	25.5	36.7	1	1	1	10		Others
2019-10-19 13:32:00								Others
2019-10-19 13:33:00	25.5	36.5	1	1	1	10		Others
2019-10-19 13:34:00	25.6	36.7	1	1	1	11		Others
2019-10-19 13:35:00	25.6	36.2	1	1	1	10		Others
2019-10-19 13:36:00	25.6	36.2	1	1	0	8		Others
2019-10-19 13:37:00	25.6	36.2	1	1	1	10		Others
2019-10-19 13:38:00	25.6	36	1	1	1	6		Others
2019-10-19 13:39:00	25.7	36.1	1	2	1	10		Others
2019-10-19 13:40:00	25.7	35.9	2	2	1	5		Others
2019-10-19 13:41:00	25.7	35.8	1	1	1	7		Others
2019-10-19 13:42:00	25.7	35.9	1	1	1	8		Others
2019-10-19 13:43:00	25.6	35.6	1	1	0	9		Others
2019-10-19 13:44:00	25.6	35.6	1	1	1	8		Others
2019-10-19 13:45:00	25.6	36	1	1	1	10		Others
2019-10-19 13:46:00	25.6	36.1	1	3	1	12		Others
2019-10-19 13:47:00	25.6	36.4	1	1	1	16		Others
2019-10-19 13:48:00	25.6	36.5	1	1	1	10		Others
2019-10-19 13:49:00	25.7	36.5	1	2	1	13		Others
2019-10-19 13:50:00	25.7	36.2	1	1	1	6		Others
2019-10-19 13:51:00	25.7	36.4	2	2	1	11		Others
2019-10-19 13:52:00	25.7	36.4	1	1	1	10		Others
2019-10-19 13:53:00	25.8	36.2	1	1	1	8		Others
2019-10-19 13:54:00	25.8	36.1	1	1	1	6		Others
2019-10-19 13:55:00	25.8	36.2	1	2	1	13		Others
2019-10-19 13:56:00	25.8	36	1	2	1	8		Others
2019-10-19 13:57:00	25.7	33	1	1	1	6		Others
2019-10-19 13:58:00	25.6	33.5	7	7	5	13		Others
2019-10-19 13:59:00	25.3	32.8	8	8	6	35		Car
2019-10-19 14:00:00	25.2	33.7	7	7	6	29		Car
2019-10-19 14:01:00	25.2	33.2	7	8	6	15		Car
2019-10-19 14:04:00	25.2	31.5	11	12	9	18		Car
2019-10-19 14:05:00	25.2	31.4	15	15	13	25		Car
2019-10-19 14:06:00	25.3	31.7	12	12	10	39		Car
2019-10-19 14:07:00	25.4	31.7	8	9	7	37		Car
2019-10-19 14:08:00	25.5	31.5	6	6	5	37		Car
2019-10-19 14:09:00	25.6	30.6	2	2	2	37		Car
2019-10-19 14:10:00	25.8	30.4	2	2	2	23		Car
2019-10-19 14:11:00	25.9	30.4	2	2	1	21		Car
2019-10-19 14:12:00	26	30	1	2	1	24		Car
2019-10-19 14:13:00	26.1	30.1	2	2	2	18		Car
2019-10-19 14:14:00	26.1	30	3	3	3	16		Car
2019-10-19 14:15:00	26.2	29.7	4	4	3	27		Car
2019-10-19 14:16:00	26.3	29.5	4	4	3	20		Car
2019-10-19 14:17:00	26.3	29.1	5	5	4	16		Car
2019-10-19 14:18:00	26.3	29.1	5	5	4	24		Car
2019-10-19 14:19:00	26.4	28.9	3	4	3	22		Car
2019-10-19 14:20:00	26.4	28.9	3	3	2	22		Car
2019-10-19 14:21:00	26.5	28.6	2	2	2	9		Car
2019-10-19 14:22:00	26.5	28.2	2	2	2	11		Car
2019-10-19 14:23:00	26.6	28.3	3	3	2	11		Car
2019-10-19 14:24:00	26.6	28.3	4	4	4	10		Car
2019-10-19 14:25:00	26.6	28.1	6	7	6	19		Car
2019-10-19 14:26:00	26.7	27.7	5	5	4	25		Car
2019-10-19 14:27:00	26.7	27.9	2	2	2	21		Car
2019-10-19 14:28:00	26.7	27.8	2	2	2	19		Car
2019-10-19 14:29:00	26.7	27.6	1	2	1	17		Car
2019-10-19 14:30:00	26.8	27.5	2	2	2	13		Car
2019-10-19 14:31:00	26.8	27.3	2	2	1	11		Car
2019-10-19 14:32:00	26.8	27.4	1	2	1	10		Car
2019-10-19 14:33:00	26.7	28.3	1	1	0	27		Car
2019-10-19 14:34:00	26.7	28	1	1	1	28		Car
2019-10-19 14:35:00	26.7	26	1	1	0	35		Car
2019-10-19 14:36:00	26.7	24	1	1	0	0		Car
2019-10-19 14:37:00	26.7	23.2	0	0	0	2		Car
2019-10-19 14:38:00	26.7	25	0	0	0	24		Car
2019-10-19 14:39:00	26.7	25.4	0	0	0	57		Car
2019-10-19 14:40:00	26.7	24.2	0	0	0	0		Car
2019-10-19 14:41:00	26.7	23.9	1	1	1	3		Car
2019-10-19 14:42:00	26.7	22.5	1	1	1	0		Car
2019-10-19 14:43:00	26.5	29.5	1	1	1	87		Others
2019-10-19 14:44:00	26.2	29.8	6	8	4	52		Others
2019-10-19 14:45:00	26	30.5	9	10	6	12		Others
2019-10-19 14:46:00	25.8	31.4	6	7	3	10		Others
2019-10-19 14:47:00	25.6	31.8	6	6	3	4		Others
2019-10-19 14:48:00	25.4	33.4	5	5	3	10		Others
2019-10-19 14:49:00	25.2	32.8	4	6	2	6		Others
2019-10-19 14:50:00	25	34.1	6	8	5	9		Others
2019-10-19 14:51:00	24.8	34.1	8	8	5	6		Others
2019-10-19 14:52:00	24.6	33.5	7	7	4	1		Others
2019-10-19 14:53:00	24.4	33.4	10	12	7	1		Others
2019-10-19 14:54:00	24.2	32.7	8	9	5	5		Others
2019-10-19 14:55:00	24.1	30.6	7	8	3	2		Others
2019-10-19 14:56:00	23.9	32.4	5	6	3	15		Others
2019-10-19 15:06:00	22.1	30.1	3	4	2	0		Others
2019-10-19 15:07:00	21.9	32.6	5	6	3	13		Others
2019-10-19 15:08:00	21.9	36.3	7	9	5	54		Others
2019-10-19 15:09:00	21.8	36.6	6	8	3	12		Others
2019-10-19 15:10:00	21.9	37.5	7	9	3	8		Others
2019-10-19 15:11:00	22	37.6	6	7	3	5		Others
2019-10-19 15:12:00	22	38.1	7	8	4	4		Others
2019-10-19 15:13:00	22.1	37.4	13	15	8	2		Others
2019-10-19 15:14:00	22.2	36.7	14	15	8	0		Others
2019-10-19 15:15:00	22.2	37.7	12	13	8	3		Others
2019-10-19 15:16:00	22.3	37.7	10	11	6	2		Others
2019-10-19 15:17:00	22.3	37.1	8	10	6	0		Others
2019-10-19 15:18:00	22.3	37.2	17	22	10	1		Others
2019-10-19 15:19:00	22.4	37.9	15	19	9	4		Others
2019-10-19 15:20:00	22.3	36.8	12	14	7	0		Others
2019-10-19 15:21:00	22.3	37.2	12	13	7	0		Others
2019-10-19 15:22:00	22.3	37.2	11	13	7	7		Others
2019-10-19 15:24:00	22.1	34.5	4	6	3	0		Others
2019-10-19 15:25:00	22.1	34.1	4	4	2	0		Others
2019-10-19 15:26:00	22.1	35.3	5	5	3	9		Others
2019-10-19 15:27:00								Others
2019-10-19 15:28:00								Others
2019-10-19 15:29:00	22.4	33.5	0	0	0	4		Others
2019-10-19 15:30:00	22.3	36.9	0	0	0	17		Others
2019-10-19 15:31:00	22.2	37.2	0	1	0	6		Others
2019-10-19 15:32:00	22.2	34.8	0	1	0	3		Car
2019-10-19 15:33:00	22.3	28.9	1	1	0	0		Car
2019-10-19 15:34:00	22.3	26.3	1	2	1	0		Car
2019-10-19 15:35:00	22.5	27.7	0	0	0	5		Car
2019-10-19 15:36:00	22.6	28.6	0	0	0	31		Car
2019-10-19 15:37:00	22.9	34.5	1	1	0	14		Car
2019-10-19 15:38:00	23.1	31.6	1	1	1	18		Car
2019-10-19 15:39:00	23.2	31.9	1	1	0	8		Car
2019-10-19 15:40:00	23.4	30.7	1	1	1	1		Car
2019-10-19 15:41:00	23.6	32.9	1	1	1	7		Car
2019-10-19 15:45:00	23.6	38.8	1	1	1	240		Car
2019-10-19 15:58:00	24.1	36.7	1	2	1	1		Home
2019-10-21 06:25:00	25	28.8	2	2	1			Car
2019-10-21 06:26:00	25	28.2	1	2	1			Car
2019-10-21 06:27:00	24.9	28.4	1	1	1			Car
2019-10-21 06:28:00	24.8	28.7	2	3	2			Car
2019-10-21 06:29:00	24.8	29.1	5	5	4			Car
2019-10-21 06:30:00	24.8	28	7	7	6			Car
2019-10-21 06:31:00	24.8	27.7	3	3	2			Car
2019-10-21 06:32:00	24.8	27.2	2	2	2			Car
2019-10-21 06:33:00	24.8	27.2	2	2	2			Car
2019-10-21 06:34:00	24.8	27	2	2	1			Car
2019-10-21 06:35:00	24.8	27.2	1	1	1			Car
2019-10-21 06:36:00	24.8	27.2	2	2	1			Car
2019-10-21 06:37:00	24.6	33.3	2	2	1			Others
2019-10-21 06:38:00	23.5	34.1	1	1	1			Others
2019-10-21 06:39:00	23.3	37.3	1	1	0			Office
2019-10-21 12:11:00	27.4	33.8	0	0	0			Office
2019-10-21 12:12:00	27.4	33.8	0	0	0			Office
2019-10-21 12:14:00	27.4	33.9	0	0	0			Office
2019-10-21 12:15:00	27.4	34	0	0	0			Office
2019-10-21 12:16:00	27.4	33.8	0	0	0			Office
2019-10-21 12:18:00	27.4	33.9	0	0	0			Office
2019-10-21 12:19:00	27.4	34	0	0	0			Office
2019-10-21 12:20:00	27.4	34	0	0	0			Office
2019-10-21 12:21:00	27.4	33.9	0	0	0			Office
2019-10-21 12:23:00	27.4	33.8	0	0	0			Office
2019-10-21 12:24:00	27.4	33.7	0	0	0			Office
2019-10-21 12:25:00	27.4	33.8	0	0	0			Office
2019-10-21 12:26:00	27.4	33.9	1	1	0			Office
2019-10-21 12:27:00	27.4	33.9	0	0	0			Office
2019-10-21 12:28:00	27.4	33.8	0	0	0			Office
2019-10-21 12:29:00	27.4	33.9	0	0	0			Office
2019-10-21 12:30:00	27.4	33.9	0	0	0			Office
2019-10-21 12:31:00	27.4	33.8	0	0	0			Office
2019-10-21 12:32:00	27.4	33.8	0	0	0			Office
2019-10-21 12:33:00	27.4	33.7	0	0	0			Office
2019-10-21 12:34:00	27.4	33.7	1	1	0			Office
2019-10-21 12:35:00	27.4	33.7	0	0	0			Office
2019-10-21 12:36:00	27.4	33.7	0	0	0			Office
2019-10-21 12:37:00	27.4	33.7	0	0	0			Office
2019-10-21 12:38:00	27.3	33.7	0	0	0			Office
2019-10-21 12:39:00	27.4	33.8	0	0	0			Office
2019-10-21 12:40:00	27.4	33.8	0	0	0			Office
2019-10-21 12:41:00	27.4	33.8	0	1	0			Office
2019-10-21 12:42:00	27.4	33.7	0	0	0			Office
2019-10-21 12:43:00	27.4	33.8	0	0	0			Office
2019-10-21 12:45:00	27.4	33.8	0	0	0			Office
2019-10-21 12:46:00	27.4	33.8	1	1	0			Office
2019-10-21 12:47:00	27.4	33.8	0	1	0			Office
2019-10-21 12:48:00	27.4	33.9	0	0	0			Office
2019-10-21 12:49:00	27.4	33.9	0	1	0			Office
2019-10-21 12:50:00	27.4	33.9	0	0	0			Office
2019-10-21 12:51:00	27.4	33.9	0	0	0			Office
2019-10-21 12:52:00	27.4	33.9	0	0	0			Office
2019-10-21 12:53:00	27.4	34	1	1	0			Office
2019-10-21 12:54:00	27.4	33.9	0	0	0			Office
2019-10-21 12:55:00	27.4	33.9	0	0	0			Office
2019-10-21 12:56:00	27.4	33.9	0	0	0			Office
2019-10-21 12:57:00	27.4	33.9	0	0	0			Office
2019-10-21 12:58:00	27.4	33.9	0	0	0			Office
2019-10-21 12:59:00	27.4	33.9	0	0	0			Office
2019-10-21 13:00:00	27.4	33.8	0	0	0			Office
2019-10-21 14:27:00	26.6	28.7	0	0	0			Office
2019-10-21 14:28:00	26.3	28.1	0	0	0			Car
2019-10-21 14:29:00	26.1	27.9	0	0	0			Car
2019-10-21 14:30:00	25.9	27.1	0	0	0			Car
2019-10-21 14:31:00	25.8	24.4	0	0	0			Car
2019-10-21 14:32:00	25.6	24.6	0	0	0			Car
2019-10-21 14:33:00	25.5	24.5	0	0	0			Car
2019-10-21 14:34:00	25.4	24.6	0	1	0			Car
2019-10-21 14:35:00	25.3	24.4	0	0	0			Car
2019-10-21 14:36:00	25.2	24.2	0	0	0			Car
2019-10-21 14:37:00	25.2	24.3	0	0	0			Car
2019-10-21 14:38:00	25.1	24.1	1	1	1			Car
2019-10-21 14:39:00	25.1	24.4	3	3	2			Car
2019-10-21 14:40:00	25	24.2	2	2	2			Car
2019-10-21 14:41:00	25	24.7	3	3	2			Car
2019-10-21 14:42:00	25	24.3	1	2	1			Car
2019-10-21 14:43:00	25	24.2	1	1	1			Car
2019-10-21 14:44:00	25	24.2	0	0	0			Car
2019-10-21 14:45:00	25	24.2	0	0	0			Car
2019-10-21 14:46:00	24.9	23.9	0	0	0			Car
2019-10-21 14:50:00	24.8	33.5	0	0	0			Car
2019-10-21 14:51:00	24.5	33.9	0	1	0			Car
2019-10-21 14:52:00	24.4	36.8	0	0	0			Home
2019-10-21 14:54:00	24.4	36.7	0	0	0			Home
2019-10-21 14:55:00	24.5	35.7	0	0	0			Home
2019-10-21 14:56:00	24.5	35.1	0	0	0			Home
2019-10-21 14:57:00	24.5	35.7	0	1	0			Home
2019-10-21 14:58:00	24.6	35.8	0	0	0			Home
2019-10-21 14:59:00	24.6	35.6	0	0	0			Home
2019-10-21 15:00:00	24.7	35.4	1	1	0			Home
2019-10-21 15:01:00	24.7	35.1	1	1	1			Home
2019-10-21 15:02:00	24.8	35.1	0	0	0			Home
2019-10-21 15:03:00	24.9	35.8	1	1	0			Home
2019-10-21 15:07:00	25.1	34.6	0	0	0			Home
2019-10-22 06:43:00	24.7	30.3	11	12	9	34		Car
2019-10-22 06:44:00	24.5	30	8	9	7	57		Car
2019-10-22 06:45:00	24.4	30	9	10	8	53		Car
2019-10-22 06:46:00	24.3	30.2	9	10	7	52		Car
2019-10-22 06:47:00	24.2	30.6	10	12	8	42		Car
2019-10-22 06:48:00	24.1	31	8	9	7	35		Car
2019-10-22 06:49:00	24	31.2	7	8	6	38		Car
2019-10-22 06:50:00	23.9	31.1	6	7	5	24		Car
2019-10-22 06:51:00	23.2	29.5	7	7	5	11		Car
2019-10-22 06:53:00	22.5	33.6	4	4	3	48		Office
2019-10-22 15:30:00	26.2	29.6	24	27	16	21		Car
2019-10-22 15:31:00	25.9	30.2	28	33	20	26		Car
2019-10-22 15:32:00	25.8	31	31	33	24	38		Car
2019-10-22 15:33:00	25.6	31.4	34	37	27	51		Car
2019-10-22 15:34:00	25.4	31.8	31	34	22	53		Car
2019-10-22 15:35:00	25.2	32.4	30	35	22	51		Car
2019-10-22 15:36:00	25.1	32.7	30	34	22	47		Car
2019-10-22 15:37:00	24.9	33.2	29	32	22	50		Car
2019-10-22 15:38:00	24.9	33.9	30	34	22	46		Car
2019-10-22 15:39:00	24.8	34.2	35	39	27	49		Car
2019-10-22 15:40:00	24.6	34	33	37	24	49		Car
2019-10-22 15:41:00	24.6	34.4	32	37	24	47		Car
2019-10-22 15:42:00	24.6	34.8	31	33	23	48		Car
2019-10-22 15:43:00	24.4	34.9	30	35	22	51		Car
2019-10-22 15:44:00	24.4	35.3	28	30	20	45		Car
2019-10-22 15:45:00	24.4	35.4	27	29	19	40		Car
2019-10-22 15:46:00	24.4	35.7	25	27	19	40		Car
2019-10-22 15:47:00	24.3	35.9	25	30	18	38		Car
2019-10-22 15:48:00	24.3	36.1	25	27	19	34		Car
2019-10-22 15:49:00	24.3	36.2	26	29	19	33		Car
2019-10-22 15:52:00								Car
2019-10-22 15:57:00								Home
2019-10-22 15:59:00								Home
2019-10-22 16:00:00								Home
2019-10-22 16:01:00								Home
2019-10-22 16:02:00								Home
2019-10-22 16:03:00								Home
2019-10-22 16:04:00								Home
2019-10-22 16:05:00								Home
2019-10-22 16:06:00								Home
2019-10-22 16:07:00								Home
2019-10-22 16:08:00								Home
2019-10-22 16:09:00								Home
2019-10-22 16:10:00								Home
2019-10-22 16:11:00								Home
2019-10-22 16:12:00								Home
2019-10-22 16:13:00								Home
2019-10-22 16:14:00								Home
2019-10-22 16:17:00								Home
2019-10-22 16:18:00								Home
2019-10-22 16:19:00								Home
2019-10-22 16:20:00								Home
2019-10-22 16:21:00								Home
2019-10-22 16:22:00								Home
2019-10-22 16:23:00								Home
2019-10-22 16:24:00								Home
2019-10-22 16:25:00								Home
2019-10-22 16:26:00								Home
2019-10-22 16:27:00								Home
2019-10-22 16:28:00								Home
2019-10-22 16:29:00								Home
2019-10-22 16:30:00								Home
2019-10-22 16:31:00								Home
2019-10-22 16:32:00								Home
2019-10-22 16:34:00								Home
2019-10-22 16:35:00								Home
2019-10-22 16:36:00								Home
2019-10-22 16:37:00								Home
2019-10-22 16:38:00								Home
2019-10-22 16:39:00								Home
2019-10-22 16:40:00								Home
2019-10-22 16:41:00								Home
2019-10-22 16:42:00								Home
2019-10-22 16:43:00								Home
2019-10-22 16:44:00								Home
2019-10-22 16:45:00								Home
2019-10-22 16:46:00								Home
2019-10-22 16:47:00								Home
2019-10-22 16:48:00								Home
2019-10-22 16:49:00								Home
2019-10-22 16:50:00								Home
2019-10-22 16:51:00								Home
2019-10-22 16:52:00								Home
2019-10-22 16:53:00								Home
2019-10-22 16:54:00								Home
2019-10-22 16:55:00								Home
2019-10-22 16:56:00								Home
2019-10-22 16:57:00								Home
2019-10-22 16:58:00								Home
2019-10-22 16:59:00								Home
2019-10-22 17:00:00								Home
2019-10-22 17:01:00								Home
2019-10-22 17:02:00								Home
2019-10-22 17:03:00								Home
2019-10-22 17:04:00								Home
2019-10-22 17:05:00								Home
2019-10-22 17:06:00								Home
2019-10-22 17:07:00								Home
2019-10-22 17:08:00								Home
2019-10-22 17:09:00								Home
2019-10-22 17:10:00								Home
2019-10-22 17:11:00								Home
2019-10-22 17:12:00								Home
2019-10-22 17:13:00								Home
2019-10-22 17:14:00								Home
2019-10-22 17:15:00								Home
2019-10-22 17:17:00								Home
2019-10-22 17:18:00								Home
2019-10-22 17:19:00								Home
2019-10-22 17:20:00								Home
2019-10-22 17:21:00								Home
2019-10-22 17:22:00								Home
2019-10-22 17:23:00								Home
2019-10-22 17:24:00								Home
2019-10-22 17:25:00								Home
2019-10-22 17:26:00								Home
2019-10-22 17:27:00								Home
2019-10-22 17:28:00								Home
2019-10-22 17:29:00								Home
2019-10-22 17:30:00								Home
2019-10-22 17:31:00								Home
2019-10-22 17:32:00								Home
2019-10-22 17:33:00								Home
2019-10-22 17:34:00								Home
2019-10-22 17:35:00								Home
2019-10-22 17:36:00								Home
2019-10-22 17:37:00								Home
2019-10-22 17:38:00								Home
2019-10-22 17:40:00								Home
2019-10-22 17:41:00								Home
2019-10-22 17:42:00								Home
2019-10-22 17:43:00								Home
2019-10-22 17:44:00								Home
2019-10-22 17:45:00								Home
2019-10-22 17:46:00								Home
2019-10-22 17:47:00								Home
2019-10-22 17:48:00								Home
2019-10-22 17:49:00								Home
2019-10-22 17:50:00								Home
2019-10-22 17:51:00								Home
2019-10-22 17:52:00								Home
2019-10-22 17:53:00								Home
2019-10-22 17:54:00								Home
2019-10-22 17:55:00								Home
2019-10-22 17:56:00								Home
2019-10-22 17:57:00								Home
2019-10-22 17:58:00								Home
2019-10-22 17:59:00								Home
2019-10-22 18:00:00								Home
2019-10-22 18:01:00								Home
2019-10-22 18:02:00								Home
2019-10-22 18:03:00								Home
2019-10-22 18:04:00								Home
2019-10-22 18:05:00								Home
2019-10-22 18:06:00								Home
2019-10-22 18:07:00								Home
2019-10-22 18:08:00								Home
2019-10-22 18:09:00								Home
2019-10-22 18:10:00								Home
2019-10-22 18:11:00								Home
2019-10-22 18:12:00								Home
2019-10-22 18:13:00								Home
2019-10-22 18:14:00								Home
2019-10-22 18:15:00								Home
2019-10-22 18:17:00								Home
2019-10-22 18:18:00								Home
2019-10-22 18:19:00								Home
2019-10-22 18:20:00								Home
2019-10-22 18:21:00								Home
2019-10-22 18:22:00								Home
2019-10-22 18:23:00								Home
2019-10-22 18:24:00								Home
2019-10-22 18:25:00								Home
2019-10-22 18:26:00								Home
2019-10-22 18:27:00								Home
2019-10-22 18:28:00								Home
2019-10-22 18:29:00								Home
2019-10-22 18:30:00								Home
2019-10-22 18:31:00								Home
2019-10-22 18:32:00								Home
2019-10-22 18:33:00								Home
2019-10-22 18:34:00								Home
2019-10-22 18:35:00								Home
2019-10-22 18:36:00								Home
2019-10-22 18:37:00								Home
2019-10-22 18:38:00								Home
2019-10-22 18:39:00								Home
2019-10-22 18:40:00								Home
2019-10-22 18:41:00								Home
2019-10-22 18:42:00								Home
2019-10-22 18:43:00								Home
2019-10-22 18:44:00								Home
2019-10-22 18:45:00								Home
2019-10-22 18:46:00								Home
2019-10-22 18:47:00								Home
2019-10-22 18:48:00								Home
2019-10-22 18:49:00								Home
2019-10-22 18:50:00								Home
2019-10-22 18:51:00								Home
2019-10-22 18:52:00								Home
2019-10-22 18:53:00								Home
2019-10-22 18:54:00								Home
2019-10-22 18:55:00								Home
2019-10-22 18:56:00								Home
2019-10-22 18:57:00								Home
2019-10-22 18:58:00								Home
2019-10-22 18:59:00								Home
2019-10-22 19:00:00								Home
2019-10-22 19:01:00								Home
2019-10-22 19:02:00								Home
2019-10-22 19:03:00								Home
2019-10-22 19:04:00								Home
2019-10-22 19:05:00								Home
2019-10-22 19:06:00								Home
2019-10-22 19:07:00								Home
2019-10-22 19:08:00								Home
2019-10-22 19:09:00								Home
2019-10-22 19:10:00								Home
2019-10-22 19:11:00								Home
2019-10-22 19:12:00								Home
2019-10-22 19:13:00								Home
2019-10-22 19:14:00								Home
2019-10-22 19:15:00								Home
2019-10-22 19:16:00								Home
2019-10-22 19:17:00								Home
2019-10-22 19:18:00								Home
2019-10-22 19:19:00								Home
2019-10-22 19:20:00								Home
2019-10-22 19:21:00								Home
2019-10-22 19:22:00								Home
2019-10-22 19:23:00								Home
2019-10-22 19:24:00								Home
2019-10-22 19:25:00								Home
2019-10-22 19:26:00								Home
2019-10-22 19:27:00								Home
2019-10-22 19:28:00								Home
2019-10-22 19:29:00								Home
2019-10-22 19:30:00								Home
2019-10-22 19:31:00								Home
2019-10-22 19:32:00								Home
2019-10-22 19:34:00								Home
2019-10-22 19:35:00								Home
2019-10-22 19:36:00								Home
2019-10-22 19:37:00								Home
2019-10-22 19:38:00								Home
2019-10-22 19:39:00								Home
2019-10-22 19:40:00								Home
2019-10-22 19:41:00								Home
2019-10-22 19:42:00								Home
2019-10-22 19:43:00								Home
2019-10-22 19:44:00								Home
2019-10-22 19:45:00								Home
2019-10-22 19:46:00								Home
2019-10-22 19:47:00								Home
2019-10-22 19:48:00								Home
2019-10-22 19:49:00								Home
2019-10-22 19:50:00								Home
2019-10-22 19:51:00								Home
2019-10-22 19:52:00								Home
2019-10-22 19:53:00								Home
2019-10-22 19:54:00								Home
2019-10-22 19:55:00								Home
2019-10-22 19:56:00								Home
2019-10-22 19:57:00								Home
2019-10-22 19:58:00								Home
2019-10-22 19:59:00								Home
2019-10-22 20:00:00								Home
2019-10-22 20:01:00								Home
2019-10-22 20:02:00								Home
2019-10-22 20:04:00								Home
2019-10-22 20:06:00								Home
2019-10-22 20:07:00								Home
2019-10-22 20:08:00								Home
2019-10-22 20:09:00								Home
2019-10-22 20:10:00								Home
2019-10-22 20:11:00								Home
2019-10-22 20:12:00								Home
2019-10-22 20:13:00								Home
2019-10-22 20:14:00								Home
2019-10-22 20:15:00								Home
2019-10-22 20:16:00								Home
2019-10-22 20:17:00								Home
2019-10-22 20:18:00								Home
2019-10-22 20:19:00								Home
2019-10-22 20:20:00								Home
2019-10-22 20:21:00								Home
2019-10-22 20:22:00								Home
2019-10-22 20:23:00								Home
2019-10-22 20:24:00								Home
2019-10-22 20:25:00								Home
2019-10-22 20:26:00								Home
2019-10-22 20:27:00								Home
2019-10-22 20:28:00								Home
2019-10-22 20:29:00								Home
2019-10-22 20:30:00								Home
2019-10-22 20:31:00								Home
2019-10-22 20:32:00								Home
2019-10-22 20:33:00								Home
2019-10-22 20:34:00								Home
2019-10-22 20:35:00								Home
2019-10-22 20:36:00								Home
2019-10-22 20:38:00								Home
2019-10-22 20:39:00								Home
2019-10-22 20:40:00								Home
2019-10-22 20:41:00								Home
2019-10-22 20:42:00								Home
2019-10-22 20:43:00								Home
2019-10-22 20:44:00								Home
2019-10-22 20:45:00								Home
2019-10-22 20:46:00								Home
2019-10-22 20:47:00								Home
2019-10-22 20:48:00								Home
2019-10-22 20:49:00								Home
2019-10-22 20:50:00								Home
2019-10-22 20:51:00								Home
2019-10-22 20:52:00								Home
2019-10-22 20:53:00								Home
2019-10-22 20:54:00								Home
2019-10-22 20:55:00								Home
2019-10-22 20:56:00								Home
2019-10-22 20:57:00								Home
2019-10-22 20:58:00								Home
2019-10-22 20:59:00								Home
2019-10-22 21:00:00								Home
2019-10-22 21:01:00								Home
2019-10-22 21:02:00								Home
2019-10-22 21:03:00								Home
2019-10-22 21:04:00								Home
2019-10-22 21:05:00								Home
2019-10-22 21:06:00								Home
2019-10-22 21:07:00								Home
2019-10-22 21:08:00								Home
2019-10-22 21:09:00								Home
2019-10-22 21:10:00								Home
2019-10-22 21:11:00								Home
2019-10-22 21:12:00								Home
2019-10-22 21:13:00								Home
2019-10-22 21:14:00								Home
2019-10-22 21:15:00								Home
2019-10-22 21:16:00								Home
2019-10-22 21:17:00								Home
2019-10-22 21:18:00								Home
2019-10-22 21:20:00								Home
2019-10-22 21:21:00								Home
2019-10-22 21:22:00								Home
2019-10-22 21:23:00								Home
2019-10-22 21:24:00								Home
2019-10-22 21:25:00								Home
2019-10-22 21:26:00								Home
2019-10-22 21:27:00								Home
2019-10-22 21:28:00								Home
2019-10-22 21:29:00								Home
2019-10-22 21:30:00								Home
2019-10-22 21:31:00								Home
2019-10-22 21:33:00								Home
2019-10-22 21:34:00								Home
2019-10-22 21:35:00								Home
2019-10-22 21:36:00								Home
2019-10-22 21:37:00								Home
2019-10-22 21:38:00								Home
2019-10-22 21:39:00								Home
2019-10-22 21:40:00								Home
2019-10-22 21:41:00								Home
2019-10-22 21:42:00								Home
2019-10-22 21:43:00								Home
2019-10-22 21:44:00								Home
2019-10-22 21:45:00								Home
2019-10-22 21:46:00								Home
2019-10-22 21:47:00								Home
2019-10-22 21:48:00								Home
2019-10-22 21:49:00								Home
2019-10-22 21:50:00								Home
2019-10-22 21:51:00								Home
2019-10-22 21:52:00								Home
2019-10-22 21:53:00								Home
2019-10-22 21:54:00								Home
2019-10-22 21:55:00								Home
2019-10-22 21:56:00								Home
2019-10-22 21:57:00								Home
2019-10-22 21:58:00								Home
2019-10-22 21:59:00								Home
2019-10-22 22:00:00								Home
2019-10-22 22:01:00								Home
2019-10-22 22:02:00								Home
2019-10-22 22:03:00								Home
2019-10-22 22:04:00								Home
2019-10-22 22:05:00								Home
2019-10-22 22:06:00								Home
2019-10-22 22:07:00								Home
2019-10-22 22:08:00								Home
2019-10-22 22:09:00								Home
2019-10-22 22:10:00								Home
2019-10-22 22:11:00								Home
2019-10-22 22:12:00								Home
2019-10-22 22:13:00								Home
2019-10-22 22:14:00								Home
2019-10-22 22:15:00								Home
2019-10-22 22:16:00								Home
2019-10-22 22:17:00								Home
2019-10-22 22:18:00								Home
2019-10-22 22:19:00								Home
2019-10-22 22:20:00								Home
2019-10-22 22:21:00								Home
2019-10-22 22:22:00								Home
2019-10-22 22:23:00								Home
2019-10-22 22:24:00								Home
2019-10-22 22:25:00								Home
2019-10-22 22:26:00								Home
2019-10-22 22:27:00								Home
2019-10-22 22:28:00								Home
2019-10-22 22:29:00								Home
2019-10-22 22:30:00								Home
2019-10-22 22:31:00								Home
2019-10-22 22:32:00								Home
2019-10-22 22:33:00								Home
2019-10-22 22:34:00								Home
2019-10-22 22:36:00								Home
2019-10-22 22:37:00								Home
2019-10-22 22:38:00								Home
2019-10-22 22:39:00								Home
2019-10-22 22:40:00								Home
2019-10-22 22:41:00								Home
2019-10-22 22:42:00								Home
2019-10-22 22:43:00								Home
2019-10-22 22:44:00								Home
2019-10-22 22:45:00								Home
2019-10-22 22:46:00								Home
2019-10-22 22:47:00								Home
2019-10-22 22:48:00								Home
2019-10-22 22:49:00								Home
2019-10-22 22:50:00								Home
2019-10-22 22:51:00								Home
2019-10-22 22:52:00								Home
2019-10-22 22:53:00								Home
2019-10-22 22:54:00								Home
2019-10-22 22:55:00								Home
2019-10-22 22:56:00								Home
2019-10-22 22:58:00								Home
2019-10-22 22:59:00								Home
2019-10-22 23:00:00								Home
2019-10-22 23:01:00								Home
2019-10-22 23:02:00								Home
2019-10-22 23:03:00								Home
2019-10-22 23:04:00								Home
2019-10-22 23:05:00								Home
2019-10-22 23:06:00								Home
2019-10-22 23:07:00								Home
2019-10-22 23:08:00								Home
2019-10-22 23:09:00								Home
2019-10-22 23:10:00								Home
2019-10-22 23:11:00								Home
2019-10-22 23:12:00								Home
2019-10-22 23:13:00								Home
2019-10-22 23:14:00								Home
2019-10-22 23:15:00								Home
2019-10-22 23:16:00								Home
2019-10-22 23:17:00								Home
2019-10-22 23:18:00								Home
2019-10-22 23:19:00								Home
2019-10-22 23:20:00								Home
2019-10-22 23:21:00								Home
2019-10-22 23:22:00								Home
2019-10-22 23:23:00								Home
2019-10-22 23:24:00								Home
2019-10-22 23:25:00								Home
2019-10-22 23:26:00								Home
2019-10-22 23:27:00								Home
2019-10-22 23:28:00								Home
2019-10-22 23:29:00								Home
2019-10-22 23:30:00								Home
2019-10-22 23:31:00								Home
2019-10-22 23:32:00								Home
2019-10-22 23:33:00								Home
2019-10-22 23:34:00								Home
2019-10-22 23:35:00								Home
2019-10-22 23:36:00								Home
2019-10-22 23:37:00								Home
2019-10-22 23:38:00								Home
2019-10-22 23:39:00								Home
2019-10-22 23:40:00								Home
2019-10-22 23:41:00								Home
2019-10-22 23:42:00								Home
2019-10-22 23:43:00								Home
2019-10-22 23:44:00								Home
2019-10-22 23:45:00								Home
2019-10-22 23:46:00								Home
2019-10-22 23:47:00								Home
2019-10-22 23:48:00								Home
2019-10-22 23:49:00								Home
2019-10-22 23:50:00								Home
2019-10-22 23:51:00								Home
2019-10-22 23:52:00								Home
2019-10-22 23:53:00								Home
2019-10-22 23:54:00								Home
2019-10-22 23:55:00								Home
2019-10-22 23:57:00								Home
2019-10-22 23:58:00								Home
2019-10-22 23:59:00								Home
2019-10-23								Home
2019-10-23 00:01:00								Home
2019-10-23 00:02:00								Home
2019-10-23 00:03:00								Home
2019-10-23 00:04:00								Home
2019-10-23 00:05:00								Home
2019-10-23 00:06:00								Home
2019-10-23 00:07:00								Home
2019-10-23 00:08:00								Home
2019-10-23 00:09:00								Home
2019-10-23 00:10:00								Home
2019-10-23 00:11:00								Home
2019-10-23 00:12:00								Home
2019-10-23 00:13:00								Home
2019-10-23 00:14:00								Home
2019-10-23 00:15:00								Home
2019-10-23 00:17:00								Home
2019-10-23 00:18:00								Home
2019-10-23 00:19:00								Home
2019-10-23 00:20:00								Home
2019-10-23 00:21:00								Home
2019-10-23 00:22:00								Home
2019-10-23 00:23:00								Home
2019-10-23 00:24:00								Home
2019-10-23 00:25:00								Home
2019-10-23 00:26:00								Home
2019-10-23 00:27:00								Home
2019-10-23 00:28:00								Home
2019-10-23 00:29:00								Home
2019-10-23 00:30:00								Home
2019-10-23 00:31:00								Home
2019-10-23 00:32:00								Home
2019-10-23 00:33:00								Home
2019-10-23 00:34:00								Home
2019-10-23 00:35:00								Home
2019-10-23 00:36:00								Home
2019-10-23 00:37:00								Home
2019-10-23 00:38:00								Home
2019-10-23 00:39:00								Home
2019-10-23 00:40:00								Home
2019-10-23 00:41:00								Home
2019-10-23 00:42:00								Home
2019-10-23 00:43:00								Home
2019-10-23 00:44:00								Home
2019-10-23 00:45:00								Home
2019-10-23 00:46:00								Home
2019-10-23 00:47:00								Home
2019-10-23 00:48:00								Home
2019-10-23 00:49:00								Home
2019-10-23 00:50:00								Home
2019-10-23 00:51:00								Home
2019-10-23 00:52:00								Home
2019-10-23 00:53:00								Home
2019-10-23 00:54:00								Home
2019-10-23 00:55:00								Home
2019-10-23 00:56:00								Home
2019-10-23 00:57:00								Home
2019-10-23 00:58:00								Home
2019-10-23 00:59:00								Home
2019-10-23 01:00:00								Home
2019-10-23 01:02:00								Home
2019-10-23 01:03:00								Home
2019-10-23 01:04:00								Home
2019-10-23 01:05:00								Home
2019-10-23 01:06:00								Home
2019-10-23 01:07:00								Home
2019-10-23 01:08:00								Home
2019-10-23 01:09:00								Home
2019-10-23 01:10:00								Home
2019-10-23 01:11:00								Home
2019-10-23 01:12:00								Home
2019-10-23 01:13:00								Home
2019-10-23 01:14:00								Home
2019-10-23 01:15:00								Home
2019-10-23 01:16:00								Home
2019-10-23 01:17:00								Home
2019-10-23 01:18:00								Home
2019-10-23 01:19:00								Home
2019-10-23 01:21:00								Home
2019-10-23 01:22:00								Home
2019-10-23 01:23:00								Home
2019-10-23 01:24:00								Home
2019-10-23 01:25:00								Home
2019-10-23 01:26:00								Home
2019-10-23 01:27:00								Home
2019-10-23 01:28:00								Home
2019-10-23 01:29:00								Home
2019-10-23 01:30:00								Home
2019-10-23 01:31:00								Home
2019-10-23 01:32:00								Home
2019-10-23 01:33:00								Home
2019-10-23 01:34:00								Home
2019-10-23 01:35:00								Home
2019-10-23 01:36:00								Home
2019-10-23 01:37:00								Home
2019-10-23 01:38:00								Home
2019-10-23 01:39:00								Home
2019-10-23 01:40:00								Home
2019-10-23 01:41:00								Home
2019-10-23 01:42:00								Home
2019-10-23 01:43:00								Home
2019-10-23 01:44:00								Home
2019-10-23 01:45:00								Home
2019-10-23 01:46:00								Home
2019-10-23 01:47:00								Home
2019-10-23 01:48:00								Home
2019-10-23 01:49:00								Home
2019-10-23 01:50:00								Home
2019-10-23 01:51:00								Home
2019-10-23 01:52:00								Home
2019-10-23 01:53:00								Home
2019-10-23 01:54:00								Home
2019-10-23 01:55:00								Home
2019-10-23 01:56:00								Home
2019-10-23 01:57:00								Home
2019-10-23 01:58:00								Home
2019-10-23 01:59:00								Home
2019-10-23 02:00:00								Home
2019-10-23 02:02:00								Home
2019-10-23 02:03:00								Home
2019-10-23 02:04:00								Home
2019-10-23 02:05:00								Home
2019-10-23 02:06:00								Home
2019-10-23 02:07:00								Home
2019-10-23 02:08:00								Home
2019-10-23 02:09:00								Home
2019-10-23 02:10:00								Home
2019-10-23 02:11:00								Home
2019-10-23 02:12:00								Home
2019-10-23 02:13:00								Home
2019-10-23 02:14:00								Home
2019-10-23 02:15:00								Home
2019-10-23 02:16:00								Home
2019-10-23 02:17:00								Home
2019-10-23 02:18:00								Home
2019-10-23 02:19:00								Home
2019-10-23 02:20:00								Home
2019-10-23 02:21:00								Home
2019-10-23 02:22:00								Home
2019-10-23 02:23:00								Home
2019-10-23 02:24:00								Home
2019-10-23 02:25:00								Home
2019-10-23 02:26:00								Home
2019-10-23 02:27:00								Home
2019-10-23 02:28:00								Home
2019-10-23 02:29:00								Home
2019-10-23 02:30:00								Home
2019-10-23 02:31:00								Home
2019-10-23 02:32:00								Home
2019-10-23 02:33:00								Home
2019-10-23 02:34:00								Home
2019-10-23 02:35:00								Home
2019-10-23 02:36:00								Home
2019-10-23 02:37:00								Home
2019-10-23 02:38:00								Home
2019-10-23 02:39:00								Home
2019-10-23 02:40:00								Home
2019-10-23 02:41:00								Home
2019-10-23 02:42:00								Home
2019-10-23 02:43:00								Home
2019-10-23 02:44:00								Home
2019-10-23 02:45:00								Home
2019-10-23 02:46:00								Home
2019-10-23 02:47:00								Home
2019-10-23 02:48:00								Home
2019-10-23 02:49:00								Home
2019-10-23 02:50:00								Home
2019-10-23 02:51:00								Home
2019-10-23 02:52:00								Home
2019-10-23 02:53:00								Home
2019-10-23 02:54:00								Home
2019-10-23 02:55:00								Home
2019-10-23 02:56:00								Home
2019-10-23 02:57:00								Home
2019-10-23 02:58:00								Home
2019-10-23 02:59:00								Home
2019-10-23 03:00:00								Home
2019-10-23 03:01:00								Home
2019-10-23 03:02:00								Home
2019-10-23 03:03:00								Home
2019-10-23 03:04:00								Home
2019-10-23 03:05:00								Home
2019-10-23 03:06:00								Home
2019-10-23 03:07:00								Home
2019-10-23 03:08:00								Home
2019-10-23 03:09:00								Home
2019-10-23 03:10:00								Home
2019-10-23 03:11:00								Home
2019-10-23 03:12:00								Home
2019-10-23 03:13:00								Home
2019-10-23 03:14:00								Home
2019-10-23 03:15:00								Home
2019-10-23 03:16:00								Home
2019-10-23 03:17:00								Home
2019-10-23 03:18:00								Home
2019-10-23 03:19:00								Home
2019-10-23 03:20:00								Home
2019-10-23 03:21:00								Home
2019-10-23 03:22:00								Home
2019-10-23 03:23:00								Home
2019-10-23 03:24:00								Home
2019-10-23 03:25:00								Home
2019-10-23 03:26:00								Home
2019-10-23 03:28:00								Home
2019-10-23 03:29:00								Home
2019-10-23 03:30:00								Home
2019-10-23 03:31:00								Home
2019-10-23 03:32:00								Home
2019-10-23 03:33:00								Home
2019-10-23 03:34:00								Home
2019-10-23 03:35:00								Home
2019-10-23 03:36:00								Home
2019-10-23 03:37:00								Home
2019-10-23 03:38:00								Home
2019-10-23 03:39:00								Home
2019-10-23 03:40:00								Home
2019-10-23 03:41:00								Home
2019-10-23 03:42:00								Home
2019-10-23 03:43:00								Home
2019-10-23 03:44:00								Home
2019-10-23 03:45:00								Home
2019-10-23 03:46:00								Home
2019-10-23 03:47:00								Home
2019-10-23 03:48:00								Home
2019-10-23 03:49:00								Home
2019-10-23 03:50:00								Home
2019-10-23 03:51:00								Home
2019-10-23 03:52:00								Home
2019-10-23 03:53:00								Home
2019-10-23 03:54:00								Home
2019-10-23 03:55:00								Home
2019-10-23 03:56:00								Home
2019-10-23 03:57:00								Home
2019-10-23 03:58:00								Home
2019-10-23 03:59:00								Home
2019-10-23 04:00:00								Home
2019-10-23 04:01:00								Home
2019-10-23 04:02:00								Home
2019-10-23 04:03:00								Home
2019-10-23 04:04:00								Home
2019-10-23 04:05:00								Home
2019-10-23 04:06:00								Home
2019-10-23 04:07:00								Home
2019-10-23 04:08:00								Home
2019-10-23 04:09:00								Home
2019-10-23 04:10:00								Home
2019-10-23 04:11:00								Home
2019-10-23 04:12:00								Home
2019-10-23 04:13:00								Home
2019-10-23 04:14:00								Home
2019-10-23 04:15:00								Home
2019-10-23 04:16:00								Home
2019-10-23 04:17:00								Home
2019-10-23 04:18:00								Home
2019-10-23 04:19:00								Home
2019-10-23 04:20:00								Home
2019-10-23 04:21:00								Home
2019-10-23 04:22:00								Home
2019-10-23 04:23:00								Home
2019-10-23 04:24:00								Home
2019-10-23 04:25:00								Home
2019-10-23 04:26:00								Home
2019-10-23 04:27:00								Home
2019-10-23 04:28:00								Home
2019-10-23 04:29:00								Home
2019-10-23 04:30:00								Home
2019-10-23 04:31:00								Home
2019-10-23 04:32:00								Home
2019-10-23 04:33:00								Home
2019-10-23 04:34:00								Home
2019-10-23 04:35:00								Home
2019-10-23 04:36:00								Home
2019-10-23 04:37:00								Home
2019-10-23 04:38:00								Home
2019-10-23 04:39:00								Home
2019-10-23 04:40:00								Home
2019-10-23 04:41:00								Home
2019-10-23 04:42:00								Home
2019-10-23 04:43:00								Home
2019-10-23 04:44:00								Home
2019-10-23 04:45:00								Home
2019-10-23 04:46:00								Home
2019-10-23 04:47:00								Home
2019-10-23 04:48:00								Home
2019-10-23 04:49:00								Home
2019-10-23 04:50:00								Home
2019-10-23 04:51:00								Home
2019-10-23 04:52:00								Home
2019-10-23 04:53:00								Home
2019-10-23 04:54:00								Home
2019-10-23 04:55:00								Home
2019-10-23 04:56:00								Home
2019-10-23 04:57:00								Home
2019-10-23 04:58:00								Home
2019-10-23 04:59:00								Home
2019-10-23 05:00:00								Home
2019-10-23 05:01:00								Home
2019-10-23 05:02:00								Home
2019-10-23 05:03:00								Home
2019-10-23 05:04:00								Home
2019-10-23 05:05:00								Home
2019-10-23 05:06:00								Home
2019-10-23 05:07:00								Home
2019-10-23 05:08:00								Home
2019-10-23 05:09:00								Home
2019-10-23 05:10:00								Home
2019-10-23 05:11:00								Home
2019-10-23 05:12:00								Home
2019-10-23 05:13:00								Home
2019-10-23 05:14:00								Home
2019-10-23 05:15:00								Home
2019-10-23 05:16:00								Home
2019-10-23 05:17:00								Home
2019-10-23 05:18:00								Home
2019-10-23 05:20:00								Home
2019-10-23 05:21:00								Home
2019-10-23 05:22:00								Home
2019-10-23 05:23:00								Home
2019-10-23 05:24:00								Home
2019-10-23 05:25:00								Home
2019-10-23 05:26:00								Home
2019-10-23 05:27:00								Home
2019-10-23 05:28:00								Home
2019-10-23 05:29:00								Home
2019-10-23 05:30:00								Home
2019-10-23 05:31:00								Home
2019-10-23 05:32:00								Home
2019-10-23 05:33:00								Home
2019-10-23 05:34:00								Home
2019-10-23 05:35:00								Home
2019-10-23 05:36:00								Home
2019-10-23 05:37:00								Home
2019-10-23 05:38:00								Home
2019-10-23 05:39:00								Home
2019-10-23 05:40:00	22.2	47.5	3	4	3	4		Home
2019-10-23 05:41:00	22.1	48.2	4	5	3	6		Home
2019-10-23 05:42:00	22.1	48.1	4	5	3	5		Home
2019-10-23 05:43:00	22.2	48.1	6	6	4	10		Home
2019-10-23 05:44:00	22.2	47.7	6	6	4	7		Home
2019-10-23 05:45:00	22.3	47.6	5	5	4	6		Home
2019-10-23 05:46:00	22.3	47.4	5	6	4	10		Home
2019-10-23 05:47:00	22.4	47	6	6	4	8		Home
2019-10-23 05:48:00	22.5	47.1	5	5	4	5		Home
2019-10-23 05:49:00	22.6	47	6	6	4	7		Home
2019-10-23 05:50:00	22.7	46.6	6	6	4	7		Home
2019-10-23 05:51:00	22.8	45.8	6	7	5	7		Home
2019-10-23 05:52:00	22.9	45.4	5	6	4	7		Home
2019-10-23 05:53:00	22.9	45.5	8	9	6	14		Home
2019-10-23 05:54:00	23.1	45.4	6	7	4	9		Home
2019-10-23 05:55:00	23.2	45.4	5	6	4	9		Home
2019-10-23 05:56:00	23.2	45.1	7	7	5	8		Home
2019-10-23 05:57:00	23.3	45	6	6	3	7		Home
2019-10-23 05:58:00	23.4	45	5	6	4	8		Home
2019-10-23 05:59:00	23.5	44.9	4	4	3	9		Home
2019-10-23 06:00:00	23.6	44.7	4	5	3	5		Home
2019-10-23 06:02:00	23.7	44.4	3	4	3	6		Home
2019-10-23 06:03:00	23.8	44.1	4	4	3	7		Home
2019-10-23 06:04:00	23.9	43.9	4	5	2	5		Home
2019-10-23 06:05:00	24	43.9	5	5	3	6		Home
2019-10-23 06:06:00	24	43.6	5	5	3	6		Home
2019-10-23 06:07:00	24.1	43.4	5	6	3	6		Home
2019-10-23 06:08:00	24.1	43.2	4	5	3	5		Home
2019-10-23 06:09:00	24.2	42.9	5	6	4	6		Home
2019-10-23 06:10:00	24.2	42.6	4	5	3	5		Home
2019-10-23 06:11:00	24.3	42.4	5	7	3	6		Home
2019-10-23 06:12:00	24.3	42.3	4	4	3	5		Home
2019-10-23 06:13:00	24.4	42.2	3	4	3	8		Home
2019-10-23 06:14:00	24.4	41.9	4	4	3	6		Home
2019-10-23 06:15:00	24.5	42	6	6	4	5		Home
2019-10-23 06:16:00	24.5	42.1	4	4	3	8		Home
2019-10-23 06:17:00	24.5	42	4	4	3	9		Home
2019-10-23 06:18:00	24.7	42.5	4	4	3	9		Home
2019-10-23 06:19:00	24.7	42.1	6	6	3	9		Home
2019-10-23 06:20:00	24.8	42.8	5	6	4	10		Home
2019-10-23 06:21:00	24.8	42.5	6	7	3	10		Home
2019-10-23 06:22:00	24.9	42.5	5	5	3	6		Home
2019-10-23 06:23:00	24.9	42.4	5	6	3	9		Home
2019-10-23 06:24:00	24.9	42.2	5	6	4	5		Home
2019-10-23 06:25:00	25	42.2	4	5	3	5		Home
2019-10-23 06:26:00	25	42	5	6	3	8		Home
2019-10-23 06:27:00	25.1	42.1	5	6	3	5		Home
2019-10-23 06:28:00	25.1	42.1	4	5	3	6		Home
2019-10-23 06:29:00	25.2	42.1	4	4	2	6		Home
2019-10-23 06:30:00	25.2	42.1	3	4	2	6		Home
2019-10-23 06:31:00	25.3	42.2	3	4	2	5		Home
2019-10-23 06:32:00	25.3	42.2	3	4	2	5		Home
2019-10-23 06:33:00	25.3	42.2	3	4	2	5		Home
2019-10-23 06:34:00	25.4	41.6	8	9	6	6		Home
2019-10-23 06:35:00	25	36.4	10	10	8	2		Home
2019-10-23 06:36:00	24.7	35.1	0	0	0	1		Car
2019-10-23 06:37:00	24.6	34.2	5	5	4	3		Car
2019-10-23 06:38:00	24.5	32.1	11	11	9	3		Car
2019-10-23 06:39:00	24.4	30	18	20	13	1		Car
2019-10-23 06:40:00	24.3	29.1	18	20	15	0		Car
2019-10-23 06:41:00	24.2	28.3	19	20	14	3		Car
2019-10-23 06:42:00	24.1	28.6	14	16	11	14		Car
2019-10-23 06:43:00	24.1	28.8	10	11	8	9		Car
2019-10-23 06:44:00	24	28.8	9	10	7	14		Car
2019-10-23 06:45:00	24	29.1	11	12	8	10		Car
2019-10-23 06:46:00	24	29	9	9	7	14		Car
2019-10-23 06:47:00	23.9	28.4	8	9	7	13		Car
2019-10-23 06:48:00	24	28.3	10	11	8	11		Car
2019-10-23 06:49:00	24	28.2	11	11	9	13		Car
2019-10-23 06:50:00	24	28.6	11	13	9	17		Car
2019-10-23 06:51:00	24	28	10	11	8	12		Car
2019-10-23 06:52:00	24	28.1	10	10	8	9		Car
2019-10-23 06:53:00	23.9	28	9	9	8	10		Car
2019-10-23 06:54:00	23.9	29.6	9	9	7	12		Others
2019-10-23 06:55:00	23.7	36.1	10	10	8	100		Others
2019-10-23 06:56:00	23.1	36.7	8	8	6	77		Others
2019-10-23 06:57:00	23.1	40.2	3	3	2	47		Others
2019-10-23 12:24:00	27.2	34.8	9	10	6	5		Office
2019-10-23 12:25:00	27.2	34.8	8	9	6	7		Office
2019-10-23 12:26:00	27.2	34.8	10	12	7	7		Office
2019-10-23 12:27:00	27.2	34.8	9	10	6	6		Office
2019-10-23 12:28:00	27.2	34.8	9	9	7	6		Office
2019-10-23 12:29:00	27.2	34.8	8	8	6	7		Office
2019-10-23 12:30:00	27.2	34.7	8	9	6	6		Office
2019-10-23 12:31:00	27.2	34.7	9	10	6	6		Office
2019-10-23 12:32:00	27.2	34.8	7	9	6	7		Office
2019-10-23 12:33:00	27.2	34.8	8	9	6	5		Office
2019-10-23 12:34:00	27.2	34.7	8	8	6	5		Office
2019-10-23 12:35:00	27.2	34.7	8	9	6	6		Office
2019-10-23 12:36:00	27.2	34.7	9	9	6	5		Office
2019-10-23 12:37:00	27.2	34.7	8	8	7	5		Office
2019-10-23 12:38:00	27.2	34.7	9	9	6	5		Office
2019-10-23 12:39:00	27.2	34.7	9	10	6	6		Office
2019-10-23 12:40:00	27.2	34.7	9	10	7	5		Office
2019-10-23 12:41:00	27.2	34.7	9	10	7	6		Office
2019-10-23 12:42:00								Office
2019-10-23 12:43:00	27.2	34.7	10	10	7	5		Office
2019-10-23 12:44:00	27.2	34.7	9	9	7	6		Office
2019-10-23 12:45:00	27.3	34.8	11	11	8	7		Office
2019-10-23 12:46:00	27.2	34.8	9	10	6	5		Office
2019-10-23 12:47:00	27.2	34.8	9	11	7	6		Office
2019-10-23 12:48:00	27.2	34.8	9	9	7	5		Office
2019-10-23 12:49:00	27.3	34.8	8	9	6	6		Office
2019-10-23 12:50:00	27.2	34.7	11	13	7	6		Office
2019-10-23 12:51:00	27.2	34.7	10	11	8	5		Office
2019-10-23 12:52:00	27.2	34.7	10	11	7	5		Office
2019-10-23 12:53:00	27.2	34.7	8	9	7	6		Office
2019-10-23 12:54:00	27.2	34.8	9	10	7	4		Office
2019-10-23 12:55:00	27.2	34.7	9	10	7	5		Office
2019-10-23 12:56:00	27.2	34.6	9	10	7	5		Office
2019-10-23 13:01:00	27.2	34.7	9	10	7	7		Office
2019-10-23 16:06:00	26.6	35.5	15	17	12	15		Office
2019-10-23 16:07:00	26.3	28.1	11	14	8	4		Car
2019-10-23 16:08:00	26.1	27.1	26	27	18	1		Car
2019-10-23 16:09:00	25.8	25	27	30	21	1		Car
2019-10-23 16:10:00	25.6	24.9	31	35	22	2		Car
2019-10-23 16:11:00	25.4	25.4	32	35	24	11		Car
2019-10-23 16:12:00	25.3	25.8	32	36	23	19		Car
2019-10-23 16:13:00	25.2	26	33	38	25	21		Car
2019-10-23 16:14:00	25.1	25.7	36	40	26	15		Car
2019-10-23 16:15:00	25	26	39	43	30	12		Car
2019-10-23 16:16:00	24.9	26.2	47	53	36	15		Car
2019-10-23 16:17:00	24.9	25.9	57	63	44	16		Car
2019-10-23 16:18:00	24.9	26	49	52	37	10		Car
2019-10-23 16:19:00	24.8	26	39	43	29	23		Car
2019-10-23 16:20:00	24.9	25.9	37	42	27	25		Car
2019-10-23 16:21:00	24.9	25.7	35	39	26	14		Car
2019-10-23 16:22:00	24.8	25.6	38	44	27	10		Car
2019-10-23 16:23:00	24.8	25.5	36	40	27	14		Car
2019-10-23 16:24:00	24.8	25.4	36	40	26	12		Car
2019-10-23 16:25:00	24.8	25.4	34	39	25	11		Car
2019-10-23 16:26:00	24.8	25.1	33	37	24	10		Car
2019-10-23 16:29:00	24.5	37.8	49	55	37	119		Car
2019-10-23 16:30:00	24.3	38.8	28	30	21	150		Car
2019-10-23 16:31:00	24.3	38.7	19	20	15	41		Home
2019-10-23 16:32:00	24.3	39.6	17	18	13	10		Home
2019-10-23 16:33:00	24.3	39.9	17	20	13	5		Home
2019-10-23 16:34:00	24.4	40.2	16	18	13	2		Home
2019-10-23 16:35:00	24.5	40.4	18	20	14	3		Home
2019-10-23 16:36:00	24.6	40.8	20	21	14	2		Home
2019-10-23 16:37:00	24.6	41.1	20	21	15	3		Home
2019-10-23 16:38:00	24.7	41.2	19	22	14	5		Home
2019-10-23 16:39:00	24.8	41.3	20	23	14	2		Home
2019-10-23 16:40:00	24.8	41.1	18	21	14	2		Home
2019-10-23 16:41:00	25	41.2	19	23	14	2		Home
2019-10-23 16:42:00	25	41.3	20	22	15	3		Home
2019-10-23 16:43:00	25.2	41.3	21	24	16	4		Home
2019-10-23 16:45:00	25.2	40.8	34	38	24	3		Home
2019-10-23 16:46:00	25.3	40.4	32	35	23	1		Home
2019-10-23 16:47:00	25.3	40.3	34	38	25	3		Home
2019-10-23 16:49:00	25.5	40.1	37	43	26	3		Home
2019-10-23 16:50:00	25.5	39.9	37	42	27	3		Home
2019-10-23 16:51:00	25.6	39.9	37	41	27	5		Home
2019-10-23 16:52:00	25.6	39.8	35	40	25	5		Home
2019-10-23 16:53:00	25.6	39.7	35	38	24	5		Home
2019-10-23 16:54:00	25.6	39.9	37	42	26	10		Home
2019-10-23 16:55:00	25.7	40	38	44	27	7		Home
2019-10-23 16:56:00	25.8	40.4	38	41	27	9		Home
2019-10-23 16:57:00	25.8	40.7	45	51	31	13		Home
2019-10-23 16:59:00	25.9	40.3	46	52	32	21		Home
2019-10-23 17:00:00	25.9	40.4	46	51	32	7		Home
2019-10-23 17:01:00	26	40.6	52	60	38	11		Home
2019-10-23 17:02:00	26	40	45	51	32	15		Home
2019-10-23 17:03:00	26.1	39.9	51	61	36	10		Home
2019-10-23 17:04:00	26.1	40.2	47	53	33	15		Home
2019-10-23 17:05:00	26.1	39.3	49	54	34	9		Home
2019-10-23 17:06:00	26.1	39.1	51	57	36	5		Home
2019-10-23 17:07:00	26.2	39.2	52	57	37	9		Home
2019-10-23 17:08:00	26.3	39.2	57	63	39	27		Home
2019-10-23 17:09:00	26.3	39.2	51	58	37	22		Home
2019-10-23 17:10:00	26.3	39	53	60	37	6		Home
2019-10-23 17:11:00	26.3	38.7	53	66	38	8		Home
2019-10-23 17:12:00	26.4	38.5	61	69	42	6		Home
2019-10-23 17:13:00	26.4	38.7	60	68	42	10		Home
2019-10-23 17:15:00	26.5	38.5	56	61	40	6		Home
2019-10-23 17:17:00	26.5	38.7	61	69	45	24		Home
2019-10-23 17:18:00	26.6	38.9	61	68	45	15		Home
2019-10-23 17:19:00	26.5	38.4	67	76	46	6		Home
2019-10-23 17:20:00	26.6	38.3	65	74	46	7		Home
2019-10-23 17:21:00	26.7	38.8	64	71	45	16		Home
2019-10-23 17:22:00	26.7	38.8	63	71	45	11		Home
2019-10-23 17:23:00	26.7	38.5	63	69	46	11		Home
2019-10-23 17:25:00	26.8	38.8	65	71	47	13		Home
2019-10-23 17:26:00	26.8	38.7	62	69	46	13		Home
2019-10-23 17:27:00	26.8	38.6	62	68	46	10		Home
2019-10-23 17:28:00	26.9	38.7	61	67	44	9		Home
2019-10-23 17:29:00	26.9	38.7	62	69	45	10		Home
2019-10-23 17:30:00	26.9	38.6	60	67	42	6		Home
2019-10-23 17:31:00	26.9	38.6	59	65	43	8		Home
2019-10-23 17:32:00	26.9	38.5	57	63	41	10		Home
2019-10-23 17:33:00	26.8	38.6	59	66	42	9		Home
2019-10-23 17:34:00	26.9	38.5	59	65	42	8		Home
2019-10-23 17:35:00	26.8	38.5	56	65	42	11		Home
2019-10-23 17:36:00	26.8	38.3	56	63	40	9		Home
2019-10-23 17:37:00	26.8	38	54	59	38	9		Home
2019-10-23 17:38:00	26.8	37.7	55	60	39	8		Home
2019-10-23 17:39:00	26.8	37.7	53	61	37	8		Home
2019-10-23 17:40:00	26.8	37.6	50	54	37	11		Home
2019-10-23 17:41:00	26.8	37.8	50	57	35	6		Home
2019-10-23 17:42:00	26.7	37.4	49	56	34	9		Home
2019-10-23 17:43:00	26.7	37.3	47	53	34	7		Home
2019-10-23 17:44:00	26.7	37.3	48	53	34	10		Home
2019-10-23 17:45:00	26.7	37.4	46	54	33	13		Home
2019-10-23 17:46:00	26.7	37.9	51	59	37	12		Home
2019-10-23 17:47:00	26.7	38.5	55	65	40	14		Home
2019-10-23 17:48:00	26.7	38.5	54	62	40	12		Home
2019-10-23 17:49:00	26.7	38.6	53	59	38	9		Home
2019-10-23 17:50:00	26.7	38.7	50	55	36	11		Home
2019-10-23 17:51:00	26.7	38.7	52	58	36	8		Home
2019-10-23 17:53:00	26.7	38.7	49	53	35	11		Home
2019-10-23 17:54:00	26.7	38.8	49	53	36	9		Home
2019-10-23 17:55:00	26.8	38.9	48	54	34	9		Home
2019-10-23 17:56:00	26.8	39	47	52	34	8		Home
2019-10-23 17:57:00	26.8	39	43	49	33	6		Home
2019-10-23 17:58:00	26.7	38.9	43	46	32	7		Home
2019-10-23 17:59:00	26.7	38.9	45	49	34	8		Home
2019-10-23 18:00:00	26.8	39.2	44	49	33	9		Home
2019-10-23 18:01:00	26.8	39.2	46	51	33	11		Home
2019-10-23 18:02:00	26.8	39.3	45	50	32	6		Home
2019-10-23 18:03:00	26.8	39.2	46	51	34	7		Home
2019-10-23 18:04:00	26.8	39.3	44	49	32	7		Home
2019-10-23 18:05:00	26.8	39.3	44	52	32	9		Home
2019-10-23 18:06:00	26.8	39.3	45	49	32	8		Home
2019-10-23 18:07:00	26.9	39.3	42	47	30	7		Home
2019-10-23 18:08:00	26.8	39.3	44	51	32	4		Home
2019-10-23 18:09:00	26.8	39.3	43	49	31	7		Home
2019-10-23 18:10:00	26.8	39.3	44	47	32	6		Home
2019-10-23 18:11:00	26.8	39.4	41	44	31	6		Home
2019-10-23 18:12:00	26.8	39.2	42	45	30	7		Home
2019-10-23 18:13:00	26.9	39.3	38	41	29	5		Home
2019-10-23 18:14:00	26.9	39.2	41	45	30	6		Home
2019-10-23 18:15:00	26.9	39.2	42	48	30	6		Home
2019-10-23 18:16:00	26.9	39.2	40	46	29	8		Home
2019-10-23 18:17:00	26.9	39.2	39	44	30	6		Home
2019-10-23 18:18:00	26.9	39.2	41	46	29	6		Home
2019-10-23 18:19:00	26.9	39.2	39	44	28	6		Home
2019-10-23 18:20:00	26.9	39.2	39	44	27	6		Home
2019-10-23 18:21:00	26.9	39.2	39	41	27	6		Home
2019-10-23 18:22:00	26.9	39.2	37	42	27	7		Home
2019-10-23 18:23:00	26.9	39.2	38	43	28	8		Home
2019-10-23 18:24:00	26.9	39.2	36	40	27	5		Home
2019-10-23 18:25:00	26.9	39.1	38	42	28	5		Home
2019-10-23 18:26:00	26.9	39.1	38	42	28	5		Home
2019-10-23 18:27:00	26.9	39.2	38	43	28	5		Home
2019-10-23 18:28:00	26.9	39.1	38	40	28	6		Home
2019-10-23 18:29:00	26.9	39.2	38	43	27	5		Home
2019-10-23 18:30:00	26.9	39.1	37	41	27	5		Home
2019-10-23 18:31:00	26.9	39.2	39	45	27	5		Home
2019-10-23 18:32:00	26.9	39.1	36	40	26	6		Home
2019-10-23 18:33:00	27	39.1	36	40	26	6		Home
2019-10-23 18:34:00	26.9	39	37	40	26	5		Home
2019-10-23 18:36:00	26.9	39.1	36	38	28	5		Home
2019-10-23 18:37:00	27	39.1	37	42	27	6		Home
2019-10-23 18:39:00	26.9	39.1	36	40	26	5		Home
2019-10-23 18:40:00	27	39.1	35	39	25	4		Home
2019-10-23 18:41:00	27	39.1	37	40	27	6		Home
2019-10-23 18:42:00	27	39.1	38	42	27	5		Home
2019-10-23 18:43:00	27	39.1	35	38	25	6		Home
2019-10-23 18:44:00	27	39.1	35	37	26	6		Home
2019-10-23 18:45:00	27	39.1	34	39	25	5		Home
2019-10-23 18:46:00	27	39	33	37	25	6		Home
2019-10-23 18:47:00	27	39	33	36	25	4		Home
2019-10-23 18:48:00	27	39	33	37	25	6		Home
2019-10-23 18:49:00	27	39.1	33	37	25	4		Home
2019-10-23 18:50:00	27	39	33	37	25	7		Home
2019-10-23 18:51:00	27	39.1	33	37	25	3		Home
2019-10-23 18:52:00	27	39	34	37	25	6		Home
2019-10-23 18:53:00	27	39	33	37	25	4		Home
2019-10-23 18:54:00	27	38.9	32	34	24	5		Home
2019-10-23 18:55:00	27	39	33	38	24	5		Home
2019-10-23 18:56:00	27	39	33	36	24	4		Home
2019-10-23 18:57:00	27	39	32	35	24	4		Home
2019-10-23 18:58:00	27	39	33	37	24	4		Home
2019-10-23 18:59:00	27	38.9	33	37	25	5		Home
2019-10-23 19:00:00	27	39	33	37	25	3		Home
2019-10-23 19:01:00	27	38.9	31	35	23	7		Home
2019-10-23 19:02:00	27	39	33	36	24	5		Home
2019-10-23 19:03:00	27	38.9	33	34	23	5		Home
2019-10-23 19:04:00	27	39.1	30	33	23	3		Home
2019-10-23 19:05:00	27	38.9	31	33	22	6		Home
2019-10-23 19:06:00	27	39	31	35	23	4		Home
2019-10-23 19:07:00	27	38.9	31	34	23	3		Home
2019-10-23 19:08:00	27	39	32	35	24	6		Home
2019-10-23 19:09:00	27	39	33	36	24	4		Home
2019-10-23 19:10:00	27.1	39.1	30	32	22	4		Home
2019-10-23 19:11:00	27	39	30	32	22	5		Home
2019-10-23 19:12:00	27	39	29	34	21	4		Home
2019-10-23 19:14:00	27	39.1	32	33	24	5		Home
2019-10-23 19:15:00	27	39.1	29	31	22	3		Home
2019-10-23 19:16:00	27.1	39.2	27	30	21	5		Home
2019-10-23 19:17:00	27.1	39.3	30	32	22	4		Home
2019-10-23 19:18:00	27	39.2	31	32	22	5		Home
2019-10-23 19:19:00	27.1	39.4	28	30	21	6		Home
2019-10-23 19:20:00	27	39.4	28	31	21	5		Home
2019-10-23 19:21:00	27.1	39.5	31	33	22	5		Home
2019-10-23 19:22:00	27.1	39.5	29	32	21	5		Home
2019-10-23 19:23:00	27	39.7	31	34	22	6		Home
2019-10-23 19:24:00	27	39.6	30	34	23	5		Home
2019-10-23 19:25:00	27.1	39.7	28	30	20	4		Home
2019-10-23 19:26:00	27.1	39.8	28	32	21	4		Home
2019-10-23 19:27:00	27	39.9	30	33	22	5		Home
2019-10-23 19:29:00	27	39.9	28	31	20	4		Home
2019-10-23 19:30:00	27	39.9	28	30	21	5		Home
2019-10-23 19:31:00	27	39.9	29	32	21	4		Home
2019-10-23 19:32:00	27	39.9	28	32	21	5		Home
2019-10-23 19:33:00	27	39.9	29	31	21	5		Home
2019-10-23 19:34:00	27.1	40.1	30	32	21	4		Home
2019-10-23 19:35:00	27	40	28	29	21	4		Home
2019-10-23 19:36:00	27.1	40.1	31	34	21	4		Home
2019-10-23 19:37:00	27.1	40.3	27	30	21	6		Home
2019-10-23 19:38:00	27.1	40.3	28	31	19	4		Home
2019-10-23 19:39:00	27	40.1	27	30	20	4		Home
2019-10-23 19:40:00	27.1	40.2	29	31	21	5		Home
2019-10-23 19:41:00	27	40.1	27	28	20	4		Home
2019-10-23 19:42:00	27	40.3	28	30	21	4		Home
2019-10-23 19:43:00	27	40.4	27	29	20	4		Home
2019-10-23 19:44:00	27	40.5	25	28	19	4		Home
2019-10-23 19:45:00	27	40.6	27	28	20	5		Home
2019-10-23 19:46:00	27.1	40.6	28	31	20	3		Home
2019-10-23 19:47:00	27.1	40.5	26	29	20	4		Home
2019-10-23 19:48:00	27	40.6	27	29	20	4		Home
2019-10-23 19:49:00	27	40.6	27	28	20	3		Home
2019-10-23 19:50:00	27.1	40.7	26	29	19	4		Home
2019-10-23 19:51:00	27.1	40.8	28	30	20	4		Home
2019-10-23 19:52:00	27.1	40.8	25	27	19	5		Home
2019-10-23 19:53:00	27.1	40.7	26	28	19	5		Home
2019-10-23 19:54:00	27.1	40.7	27	28	19	4		Home
2019-10-23 19:55:00	27.1	40.8	26	28	19	5		Home
2019-10-23 19:56:00	27.1	40.7	26	28	20	5		Home
2019-10-23 19:57:00	27	40.7	27	29	20	3		Home
2019-10-23 19:58:00	27	40.8	27	29	19	4		Home
2019-10-23 19:59:00	27.1	40.9	27	28	21	5		Home
2019-10-23 20:00:00	27.1	40.8	26	29	19	4		Home
2019-10-23 20:01:00	27.1	40.9	26	29	19	5		Home
2019-10-23 20:02:00	27	40.9	24	26	18	5		Home
2019-10-23 20:03:00	27.1	40.9	25	27	18	4		Home
2019-10-23 20:04:00	27.1	40.9	24	26	19	3		Home
2019-10-23 20:05:00	27.1	40.9	25	27	19	4		Home
2019-10-23 20:06:00	27.1	40.9	25	27	18	5		Home
2019-10-23 20:07:00	27.1	40.9	23	27	17	4		Home
2019-10-23 20:08:00	27.1	40.9	23	26	16	4		Home
2019-10-23 20:09:00	27.1	40.9	24	26	18	4		Home
2019-10-23 20:10:00	27.1	40.8	23	27	18	5		Home
2019-10-23 20:11:00	27.1	40.8	26	30	19	4		Home
2019-10-23 20:12:00	27.1	40.8	24	25	18	5		Home
2019-10-23 20:13:00	27.1	40.8	23	26	18	4		Home
2019-10-23 20:14:00	27.1	40.9	25	26	19	4		Home
2019-10-23 20:15:00	27.1	40.9	26	27	19	5		Home
2019-10-23 20:17:00	27.1	41	24	25	18	4		Home
2019-10-23 20:18:00	27.1	41	24	25	18	5		Home
2019-10-23 20:19:00	27.1	41.1	24	26	18	6		Home
2019-10-23 20:20:00	27.1	41	24	25	18	4		Home
2019-10-23 20:21:00	27.1	41	22	24	17	4		Home
2019-10-23 20:23:00	27.1	41	23	25	17	5		Home
2019-10-23 20:24:00	27.1	41	24	25	18	4		Home
2019-10-23 20:25:00	27.1	40.8	23	26	18	4		Home
2019-10-23 20:26:00	27.2	41.2	22	23	16	3		Home
2019-10-23 20:27:00	27.1	40.9	23	24	17	4		Home
2019-10-23 20:28:00	27.1	41	24	24	18	4		Home
2019-10-23 20:29:00	27.1	41	21	24	15	5		Home
2019-10-23 20:30:00	27.1	41	24	26	17	3		Home
2019-10-23 20:31:00	27.2	41	25	26	18	4		Home
2019-10-23 20:32:00	27.1	41	21	23	16	5		Home
2019-10-23 20:33:00	27.2	41	24	27	17	4		Home
2019-10-23 20:34:00	27.2	41	22	23	17	5		Home
2019-10-23 20:35:00	27.2	41	21	23	15	5		Home
2019-10-23 20:36:00	27.2	41	21	22	15	4		Home
2019-10-23 20:38:00	27.2	41	21	23	16	3		Home
2019-10-23 20:39:00	27.2	41	21	24	16	3		Home
2019-10-23 20:40:00	27.2	41	23	26	17	4		Home
2019-10-23 20:41:00	27.2	41	22	23	17	3		Home
2019-10-23 20:42:00	27.2	41.2	21	22	16	3		Home
2019-10-23 20:43:00	27.1	41.1	22	23	16	6		Home
2019-10-23 20:44:00	27.2	41.2	23	25	16	5		Home
2019-10-23 20:45:00	27.2	41.2	21	22	17	5		Home
2019-10-23 20:46:00	27.2	41.1	22	23	17	4		Home
2019-10-23 20:47:00	27.2	41.1	22	23	16	4		Home
2019-10-23 20:48:00	27.2	41.2	22	24	16	5		Home
2019-10-23 20:49:00	27.2	41.3	21	22	15	4		Home
2019-10-23 20:50:00	27.2	41.2	23	26	17	4		Home
2019-10-23 20:51:00	27.2	41.1	22	25	16	4		Home
2019-10-23 20:52:00	27.2	41.1	23	24	16	4		Home
2019-10-23 20:53:00	27.2	41.1	21	23	15	4		Home
2019-10-23 20:54:00	27.2	41.1	21	23	17	5		Home
2019-10-23 20:55:00	27.2	41.1	21	23	15	3		Home
2019-10-23 20:56:00	27.2	41.1	21	22	16	6		Home
2019-10-23 20:57:00	27.2	41.1	21	23	15	3		Home
2019-10-23 20:58:00	27.2	41.1	20	22	16	4		Home
2019-10-23 20:59:00	27.2	41	21	24	16	3		Home
2019-10-23 21:00:00	27.2	41.1	22	25	17	4		Home
2019-10-23 21:01:00	27.2	41.1	20	25	15	3		Home
2019-10-23 21:03:00	27.2	41.1	19	21	14	4		Home
2019-10-23 21:04:00	27.2	41	21	24	16	4		Home
2019-10-23 21:05:00	27.2	41.1	20	22	14	4		Home
2019-10-23 21:06:00	27.2	41.1	20	22	15	4		Home
2019-10-23 21:07:00	27.2	41.1	20	21	15	3		Home
2019-10-23 21:08:00	27.2	41.3	20	22	15	4		Home
2019-10-23 21:10:00	27.3	41.6	19	20	14	16		Home
2019-10-23 21:11:00	27.3	41.4	20	22	15	0		Home
2019-10-23 21:12:00	27.3	41.2	20	22	15	0		Home
2019-10-23 21:13:00	27.3	41	19	20	14	0		Home
2019-10-23 21:14:00	27.4	40.9	20	22	14	0		Home
2019-10-23 21:15:00	27.3	40.8	19	22	14	0		Home
2019-10-23 21:16:00	27.4	40.9	20	22	15	0		Home
2019-10-23 21:17:00	27.4	40.5	19	21	14	0		Home
2019-10-23 21:18:00	27.4	40.4	20	21	15	0		Home
2019-10-23 21:19:00	27.4	40.3	21	22	16	0		Home
2019-10-23 21:20:00	27.4	40.1	20	22	15	0		Home
2019-10-23 21:21:00	27.5	40	20	22	14	0		Home
2019-10-23 21:22:00	27.4	39.8	20	24	14	0		Home
2019-10-23 21:23:00	27.4	39.6	21	24	14	0		Home
2019-10-23 21:24:00	27.4	39.5	21	23	15	0		Home
2019-10-23 21:25:00	27.5	39.5	18	20	13	0		Home
2019-10-23 21:26:00	27.5	39.3	20	22	13	0		Home
2019-10-23 21:27:00	27.5	39.2	19	20	14	0		Home
2019-10-23 21:28:00	27.6	39.1	18	20	14	0		Home
2019-10-23 21:29:00	27.6	39	20	20	14	0		Home
2019-10-23 21:30:00	27.6	38.9	20	21	14	1		Home
2019-10-23 21:31:00	27.6	38.8	19	20	14	0		Home
2019-10-23 21:32:00	27.5	38.6	18	19	13	0		Home
2019-10-23 21:33:00	27.6	38.6	18	19	14	0		Home
2019-10-23 21:34:00	27.6	38.5	19	20	14	1		Home
2019-10-23 21:35:00	27.6	38.4	18	22	14	1		Home
2019-10-23 21:36:00	27.7	38.4	19	20	14	0		Home
2019-10-23 21:37:00	27.7	38.4	19	21	13	1		Home
2019-10-23 21:38:00	27.7	38.3	18	21	13	1		Home
2019-10-23 21:39:00	27.7	38.3	18	20	13	1		Home
2019-10-23 21:40:00	27.8	38.2	19	20	14	0		Home
2019-10-23 21:41:00	27.7	38	19	19	14	1		Home
2019-10-23 21:42:00	27.8	38.1	18	20	13	2		Home
2019-10-23 21:43:00	27.8	37.9	18	20	13	1		Home
2019-10-23 21:44:00	27.8	37.8	18	21	14	1		Home
2019-10-23 21:45:00	27.8	37.8	19	21	14	1		Home
2019-10-23 21:46:00	27.8	37.7	17	18	13	2		Home
2019-10-23 21:47:00	27.8	37.6	19	21	14	2		Home
2019-10-23 21:48:00	27.9	37.6	19	21	14	2		Home
2019-10-23 21:49:00	27.9	37.5	15	17	12	2		Home
2019-10-23 21:50:00	27.9	37.5	17	20	13	4		Home
2019-10-23 21:51:00	27.9	37.4	19	20	14	2		Home
2019-10-23 21:52:00	28	37.3	18	21	14	3		Home
2019-10-23 21:53:00	28	37.3	18	19	13	4		Home
2019-10-23 21:54:00	28	37.2	18	19	13	4		Home
2019-10-23 21:55:00	28	37.1	18	19	14	4		Home
2019-10-23 21:56:00	28	37	18	19	14	4		Home
2019-10-23 21:57:00	28.1	37	18	20	13	3		Home
2019-10-23 21:58:00	28	36.8	18	19	14	5		Home
2019-10-23 21:59:00	28.1	36.9	19	21	14	5		Home
2019-10-23 22:00:00	28.1	36.7	18	20	13	4		Home
2019-10-23 22:01:00	28.1	36.7	19	20	13	5		Home
2019-10-23 22:02:00	28.1	36.7	18	21	14	4		Home
2019-10-23 22:03:00	28.2	36.7	19	20	14	5		Home
2019-10-23 22:04:00	28.2	36.7	18	20	14	5		Home
2019-10-23 22:05:00	28.2	36.7	17	17	13	4		Home
2019-10-23 22:06:00	28.2	36.7	17	19	13	4		Home
2019-10-23 22:07:00	28.2	36.7	18	20	14	5		Home
2019-10-23 22:08:00	28.2	36.6	20	21	14	6		Home
2019-10-23 22:09:00	28.3	36.6	17	18	13	4		Home
2019-10-23 22:10:00	28.3	36.6	18	19	13	5		Home
2019-10-23 22:11:00	28.2	36.4	18	19	13	5		Home
2019-10-23 22:12:00	28.3	36.4	18	19	14	4		Home
2019-10-23 22:13:00	28.3	36.3	18	20	13	5		Home
2019-10-23 22:14:00	28.3	36.3	19	20	13	4		Home
2019-10-23 22:15:00	28.4	36.3	18	20	13	4		Home
2019-10-23 22:16:00	28.3	36.1	18	19	13	4		Home
2019-10-23 22:17:00	28.4	36.2	17	19	13	5		Home
2019-10-23 22:18:00	28.4	36.1	19	21	14	5		Home
2019-10-23 22:19:00	28.4	36	18	19	13	5		Home
2019-10-23 22:20:00	28.5	36	18	20	14	5		Home
2019-10-23 22:21:00	28.4	35.9	18	18	13	5		Home
2019-10-23 22:22:00	28.4	35.8	18	19	14	7		Home
2019-10-23 22:23:00	28.5	35.9	16	18	13	6		Home
2019-10-23 22:24:00	28.5	35.8	17	18	13	5		Home
2019-10-23 22:25:00	28.5	35.7	17	19	13	5		Home
2019-10-23 22:26:00	28.5	35.7	17	19	13	6		Home
2019-10-23 22:27:00	28.5	35.7	17	19	13	5		Home
2019-10-23 22:28:00	28.5	35.5	16	17	13	5		Home
2019-10-23 22:29:00	28.5	35.5	16	18	13	5		Home
2019-10-23 22:30:00	28.5	35.4	18	19	13	4		Home
2019-10-23 22:31:00	28.5	35.4	18	20	13	5		Home
2019-10-23 22:32:00	28.6	35.4	16	19	13	5		Home
2019-10-23 22:33:00	28.6	35.4	19	22	14	4		Home
2019-10-23 22:34:00	28.6	35.4	16	18	12	5		Home
2019-10-23 22:35:00	28.6	35.3	16	17	12	5		Home
2019-10-23 22:36:00	28.6	35.3	18	19	13	4		Home
2019-10-23 22:37:00	28.7	35.3	18	19	13	3		Home
2019-10-23 22:38:00	28.7	35.2	17	18	12	4		Home
2019-10-23 22:39:00	28.6	35.1	17	19	13	4		Home
2019-10-23 22:40:00	28.7	35.1	17	18	12	4		Home
2019-10-23 22:41:00	28.7	35.1	16	17	11	3		Home
2019-10-23 22:42:00	28.7	35.1	16	19	13	4		Home
2019-10-23 22:43:00	28.7	35	16	18	12	4		Home
2019-10-23 22:44:00	28.7	35	18	19	13	4		Home
2019-10-23 22:45:00	28.7	34.9	17	17	13	5		Home
2019-10-23 22:46:00	28.7	34.9	18	19	14	4		Home
2019-10-23 22:47:00	28.7	34.8	16	17	12	3		Home
2019-10-23 22:48:00	28.8	34.8	14	15	12	4		Home
2019-10-23 22:49:00	28.8	34.8	15	16	12	4		Home
2019-10-23 22:50:00	28.8	34.7	17	18	13	5		Home
2019-10-23 22:51:00	28.8	34.6	17	18	13	5		Home
2019-10-23 22:52:00	28.8	34.6	16	17	12	5		Home
2019-10-23 22:53:00	28.8	34.6	17	18	12	5		Home
2019-10-23 22:54:00	28.8	34.6	17	18	13	3		Home
2019-10-23 22:55:00	28.8	34.5	18	18	13	4		Home
2019-10-23 22:56:00	28.9	34.5	16	17	13	4		Home
2019-10-23 22:57:00	28.9	34.6	16	17	12	5		Home
2019-10-23 22:58:00	28.8	34.4	16	17	13	4		Home
2019-10-23 22:59:00	28.9	34.4	17	19	12	3		Home
2019-10-23 23:00:00	28.9	34.4	16	19	12	5		Home
2019-10-23 23:01:00	28.9	34.4	17	18	13	3		Home
2019-10-23 23:02:00	28.9	34.3	17	19	12	5		Home
2019-10-23 23:03:00	28.8	34.2	15	18	12	4		Home
2019-10-23 23:04:00	28.9	34.3	14	15	11	4		Home
2019-10-23 23:05:00	28.9	34.3	14	16	11	5		Home
2019-10-23 23:06:00	28.9	34.3	16	17	12	4		Home
2019-10-23 23:07:00	28.9	34.3	15	16	11	3		Home
2019-10-23 23:08:00	28.9	34.2	15	16	12	4		Home
2019-10-23 23:09:00	28.9	34.2	15	18	12	2		Home
2019-10-23 23:10:00	28.9	34.2	17	19	12	5		Home
2019-10-23 23:11:00	28.9	34.2	16	18	12	5		Home
2019-10-23 23:12:00	28.9	34.2	17	18	13	5		Home
2019-10-23 23:13:00	28.9	34.2	16	17	11	4		Home
2019-10-23 23:14:00	28.9	34.2	16	17	12	4		Home
2019-10-23 23:15:00	28.8	34.1	16	18	13	3		Home
2019-10-23 23:16:00	28.8	34.1	16	17	12	3		Home
2019-10-23 23:17:00	28.9	34.2	16	17	13	4		Home
2019-10-23 23:18:00	28.9	34.2	15	17	11	4		Home
2019-10-23 23:19:00	28.8	34.1	14	15	10	3		Home
2019-10-23 23:20:00	28.9	34.2	16	17	11	3		Home
2019-10-23 23:21:00	28.9	34.2	18	18	13	4		Home
2019-10-23 23:22:00	28.8	34.2	15	16	12	6		Home
2019-10-23 23:23:00	28.9	34.2	15	16	11	5		Home
2019-10-23 23:24:00	28.9	34.2	17	18	12	5		Home
2019-10-23 23:25:00	28.8	34.2	15	16	12	3		Home
2019-10-23 23:26:00	28.8	34.2	17	20	12	3		Home
2019-10-23 23:27:00	28.8	34.2	15	17	13	3		Home
2019-10-23 23:28:00	28.8	34.2	15	16	11	4		Home
2019-10-23 23:29:00	28.8	34.2	16	17	12	3		Home
2019-10-23 23:30:00	28.8	34.2	15	15	11	4		Home
2019-10-23 23:31:00	28.8	34.2	15	16	11	4		Home
2019-10-23 23:32:00	28.8	34.2	14	15	10	5		Home
2019-10-23 23:33:00	28.8	34.2	15	17	11	3		Home
2019-10-23 23:34:00	28.8	34.2	17	19	13	5		Home
2019-10-23 23:35:00	28.8	34.2	18	18	13	4		Home
2019-10-23 23:36:00	28.8	34.2	14	15	12	4		Home
2019-10-23 23:37:00	28.7	34.2	15	16	11	3		Home
2019-10-23 23:38:00	28.8	34.2	14	15	12	3		Home
2019-10-23 23:39:00	28.8	34.2	14	15	11	5		Home
2019-10-23 23:40:00	28.7	34.3	14	14	10	3		Home
2019-10-23 23:41:00	28.8	34.3	14	16	12	4		Home
2019-10-23 23:42:00	28.7	34.3	16	17	13	5		Home
2019-10-23 23:43:00	28.8	34.3	14	15	12	5		Home
2019-10-23 23:44:00	28.8	34.4	16	17	13	5		Home
2019-10-23 23:45:00	28.7	34.3	15	16	12	4		Home
2019-10-23 23:46:00	28.8	34.4	17	18	13	4		Home
2019-10-23 23:47:00	28.7	34.3	15	15	11	4		Home
2019-10-23 23:48:00	28.7	34.4	16	18	11	5		Home
2019-10-23 23:49:00	28.7	34.4	14	14	10	4		Home
2019-10-23 23:50:00	28.7	34.4	17	18	13	5		Home
2019-10-23 23:51:00	28.7	34.4	16	19	12	4		Home
2019-10-23 23:52:00	28.7	34.4	17	18	13	4		Home
2019-10-23 23:53:00	28.7	34.4	15	16	11	3		Home
2019-10-23 23:54:00	28.6	34.4	15	16	11	5		Home
2019-10-23 23:55:00	28.6	34.4	17	18	13	3		Home
2019-10-23 23:56:00	28.7	34.5	16	18	12	4		Home
2019-10-23 23:57:00	28.7	34.4	16	18	12	3		Home
2019-10-23 23:58:00	28.6	34.4	16	18	13	3		Home
2019-10-23 23:59:00	28.7	34.5	15	17	12	6		Home
2019-10-24	28.6	34.4	14	15	11	3		Home
2019-10-24 00:01:00	28.7	34.4	15	17	11	5		Home
2019-10-24 00:02:00	28.6	34.4	14	15	12	4		Home
2019-10-24 00:03:00	28.6	34.4	16	17	12	4		Home
2019-10-24 00:04:00	28.6	34.4	15	18	12	4		Home
2019-10-24 00:05:00	28.6	34.4	16	19	12	5		Home
2019-10-24 00:06:00	28.6	34.5	15	17	11	4		Home
2019-10-24 00:07:00	28.6	34.4	17	19	12	3		Home
2019-10-24 00:08:00	28.6	34.4	15	15	11	3		Home
2019-10-24 00:09:00	28.6	34.5	15	16	12	5		Home
2019-10-24 00:10:00	28.6	34.5	16	17	12	3		Home
2019-10-24 00:11:00	28.6	34.5	14	16	12	3		Home
2019-10-24 00:12:00	28.6	34.5	15	15	11	5		Home
2019-10-24 00:13:00	28.5	34.5	15	15	11	4		Home
2019-10-24 00:14:00	28.6	34.6	16	17	11	3		Home
2019-10-24 00:15:00	28.5	34.5	14	15	11	5		Home
2019-10-24 00:16:00	28.6	34.6	15	16	11	4		Home
2019-10-24 00:17:00	28.5	34.6	15	16	10	5		Home
2019-10-24 00:18:00	28.6	34.6	14	15	10	2		Home
2019-10-24 00:19:00	28.6	34.6	15	15	11	4		Home
2019-10-24 00:20:00	28.5	34.6	15	15	11	5		Home
2019-10-24 00:21:00	28.5	34.5	14	17	11	5		Home
2019-10-24 00:22:00	28.5	34.6	14	16	11	3		Home
2019-10-24 00:23:00	28.5	34.6	13	14	10	5		Home
2019-10-24 00:24:00	28.5	34.6	14	15	10	4		Home
2019-10-24 00:25:00	28.5	34.6	14	15	10	4		Home
2019-10-24 00:26:00	28.5	34.6	14	16	11	4		Home
2019-10-24 00:27:00	28.5	34.7	13	14	10	4		Home
2019-10-24 00:28:00	28.5	34.7	13	14	11	5		Home
2019-10-24 00:29:00	28.4	34.6	14	15	10	5		Home
2019-10-24 00:30:00	28.5	34.7	15	16	12	4		Home
2019-10-24 00:31:00	28.4	34.7	15	17	12	3		Home
2019-10-24 00:32:00	28.4	34.7	15	17	12	4		Home
2019-10-24 00:33:00	28.4	34.7	14	16	10	5		Home
2019-10-24 00:34:00	28.4	34.8	14	15	10	4		Home
2019-10-24 00:35:00	28.4	34.8	14	14	11	5		Home
2019-10-24 00:36:00	28.4	34.8	14	14	11	3		Home
2019-10-24 00:37:00	28.4	34.8	13	14	10	3		Home
2019-10-24 00:38:00	28.4	34.8	15	15	11	3		Home
2019-10-24 00:39:00	28.4	34.9	14	15	11	4		Home
2019-10-24 00:40:00	28.3	34.8	14	17	10	4		Home
2019-10-24 00:41:00	28.4	34.8	16	18	12	3		Home
2019-10-24 00:42:00	28.4	34.9	13	14	10	3		Home
2019-10-24 00:43:00	28.3	34.8	13	14	9	4		Home
2019-10-24 00:44:00	28.3	34.8	14	15	11	3		Home
2019-10-24 00:45:00	28.3	34.9	13	15	9	3		Home
2019-10-24 00:46:00	28.3	34.9	13	14	9	4		Home
2019-10-24 00:47:00	28.2	34.9	14	14	11	5		Home
2019-10-24 00:48:00	28.3	35	13	13	9	5		Home
2019-10-24 00:49:00	28.3	35	13	14	10	3		Home
2019-10-24 00:50:00	28.2	35	14	15	10	3		Home
2019-10-24 00:51:00	28.2	35	13	15	9	5		Home
2019-10-24 00:52:00	28.2	35	13	14	10	4		Home
2019-10-24 00:53:00	28.2	35.1	14	16	11	4		Home
2019-10-24 00:54:00	28.2	35.2	14	15	12	4		Home
2019-10-24 00:55:00	28.2	35.2	13	14	9	4		Home
2019-10-24 00:56:00	28.2	35.3	13	15	10	3		Home
2019-10-24 00:57:00	28.2	35.3	13	13	9	3		Home
2019-10-24 00:58:00	28.1	35.2	12	13	9	4		Home
2019-10-24 00:59:00	28.1	35.3	14	15	10	4		Home
2019-10-24 01:00:00	28.1	35.3	14	14	10	5		Home
2019-10-24 01:01:00	28.1	35.4	14	15	10	4		Home
2019-10-24 01:02:00	28.1	35.4	13	14	9	4		Home
2019-10-24 01:03:00	28.1	35.5	12	13	9	4		Home
2019-10-24 01:04:00	28.1	35.5	13	13	9	5		Home
2019-10-24 01:05:00	28.1	35.5	13	13	9	4		Home
2019-10-24 01:06:00	28	35.3	13	13	9	3		Home
2019-10-24 01:07:00	28	35.4	12	13	9	3		Home
2019-10-24 01:08:00	28.1	35.5	13	14	9	3		Home
2019-10-24 01:09:00	28	35.4	13	13	9	4		Home
2019-10-24 01:10:00	28	35.5	14	14	10	4		Home
2019-10-24 01:11:00	28	35.5	13	14	9	3		Home
2019-10-24 01:12:00	28	35.5	12	13	8	4		Home
2019-10-24 01:13:00	28	35.6	12	12	8	4		Home
2019-10-24 01:14:00	28	35.6	12	13	8	3		Home
2019-10-24 01:15:00	28	35.6	12	13	9	4		Home
2019-10-24 01:16:00	27.9	35.5	12	14	9	4		Home
2019-10-24 01:17:00	28	35.7	13	14	9	3		Home
2019-10-24 01:18:00	28	35.7	12	12	9	5		Home
2019-10-24 01:19:00	27.9	35.7	14	15	9	3		Home
2019-10-24 01:20:00	28	35.8	13	13	9	3		Home
2019-10-24 01:21:00	27.9	35.7	13	14	9	3		Home
2019-10-24 01:22:00	27.9	35.7	14	15	10	3		Home
2019-10-24 01:23:00	27.9	35.7	13	14	10	4		Home
2019-10-24 01:24:00	27.9	35.8	12	13	8	4		Home
2019-10-24 01:25:00	27.9	35.8	15	18	12	5		Home
2019-10-24 01:26:00	27.9	35.8	13	14	10	3		Home
2019-10-24 01:27:00	27.8	35.7	12	13	8	3		Home
2019-10-24 01:28:00	27.8	35.8	13	13	8	5		Home
2019-10-24 01:29:00	27.8	35.8	12	13	9	3		Home
2019-10-24 01:30:00	27.8	35.9	13	13	9	4		Home
2019-10-24 01:31:00	27.8	35.9	13	13	9	4		Home
2019-10-24 01:32:00	27.8	35.9	13	13	10	4		Home
2019-10-24 01:33:00	27.8	35.9	12	12	8	4		Home
2019-10-24 01:34:00	27.8	35.9	13	13	10	4		Home
2019-10-24 01:35:00	27.8	35.9	12	13	8	3		Home
2019-10-24 01:36:00	27.8	36	13	13	9	4		Home
2019-10-24 01:37:00	27.8	36	13	13	9	5		Home
2019-10-24 01:38:00	27.8	36	12	12	8	3		Home
2019-10-24 01:39:00	27.8	36	10	11	7	3		Home
2019-10-24 01:40:00	27.7	35.9	13	13	9	4		Home
2019-10-24 01:41:00	27.7	36	12	12	8	3		Home
2019-10-24 01:42:00	27.8	36.2	11	12	8	3		Home
2019-10-24 01:43:00	27.8	36	12	13	9	2		Home
2019-10-24 01:44:00	27.7	36.1	11	12	8	2		Home
2019-10-24 01:45:00	27.7	36.2	12	13	8	5		Home
2019-10-24 01:46:00	27.7	36.2	10	10	7	3		Home
2019-10-24 01:47:00	27.7	36.2	10	11	7	4		Home
2019-10-24 01:48:00	27.7	36.2	11	13	8	3		Home
2019-10-24 01:49:00	27.7	36.2	11	14	8	4		Home
2019-10-24 01:50:00	27.7	36.2	11	11	8	3		Home
2019-10-24 01:51:00	27.7	36.2	11	12	8	3		Home
2019-10-24 01:52:00	27.7	36.2	12	13	9	3		Home
2019-10-24 01:53:00	27.7	36.3	12	13	8	4		Home
2019-10-24 01:54:00	27.7	36.2	11	11	8	3		Home
2019-10-24 01:55:00	27.6	36.2	11	12	8	4		Home
2019-10-24 01:56:00	27.7	36.3	10	12	8	4		Home
2019-10-24 01:57:00	27.7	36.3	8	9	7	3		Home
2019-10-24 01:58:00	27.7	36.3	11	11	8	2		Home
2019-10-24 01:59:00	27.7	36.3	10	11	8	3		Home
2019-10-24 02:00:00	27.6	36.2	11	12	9	3		Home
2019-10-24 02:01:00	27.7	36.3	10	11	8	3		Home
2019-10-24 02:02:00	27.7	36.3	12	13	8	2		Home
2019-10-24 02:03:00	27.7	36.3	10	11	8	5		Home
2019-10-24 02:04:00	27.6	36.2	11	12	8	3		Home
2019-10-24 02:05:00	27.6	36.2	10	10	8	4		Home
2019-10-24 02:06:00	27.6	36.2	11	12	8	3		Home
2019-10-24 02:07:00	27.6	36.2	9	11	7	3		Home
2019-10-24 02:08:00	27.6	36.2	9	10	7	4		Home
2019-10-24 02:09:00	27.6	36.2	9	11	8	3		Home
2019-10-24 02:10:00	27.6	36.2	9	9	7	4		Home
2019-10-24 02:11:00	27.6	36.2	10	10	7	3		Home
2019-10-24 02:12:00	27.6	36.3	10	10	7	3		Home
2019-10-24 02:13:00	27.6	36.3	9	9	7	4		Home
2019-10-24 02:14:00	27.6	36.2	10	11	8	3		Home
2019-10-24 02:15:00	27.6	36.3	11	13	8	5		Home
2019-10-24 02:16:00	27.6	36.3	11	11	7	3		Home
2019-10-24 02:17:00	27.6	36.3	10	11	8	3		Home
2019-10-24 02:18:00	27.5	36.2	9	9	7	3		Home
2019-10-24 02:19:00	27.6	36.3	10	11	7	3		Home
2019-10-24 02:20:00	27.6	36.2	9	10	7	4		Home
2019-10-24 02:21:00	27.5	36.1	10	10	7	4		Home
2019-10-24 02:22:00	27.5	36.2	9	9	7	3		Home
2019-10-24 02:23:00	27.5	36.1	9	10	7	3		Home
2019-10-24 02:24:00	27.6	36.3	10	12	7	4		Home
2019-10-24 02:25:00	27.5	36.2	10	12	8	4		Home
2019-10-24 02:26:00	27.5	36.2	8	9	7	4		Home
2019-10-24 02:27:00	27.5	36.2	9	10	7	4		Home
2019-10-24 02:28:00	27.5	36.2	9	9	6	3		Home
2019-10-24 02:29:00	27.5	36.2	9	11	8	4		Home
2019-10-24 02:30:00	27.5	36.2	9	10	7	3		Home
2019-10-24 02:31:00	27.5	36.2	9	10	7	2		Home
2019-10-24 02:32:00	27.5	36.2	9	10	6	3		Home
2019-10-24 02:33:00	27.5	36.3	8	9	6	4		Home
2019-10-24 02:34:00	27.5	36.2	8	9	6	3		Home
2019-10-24 02:35:00	27.5	36.2	10	11	8	3		Home
2019-10-24 02:36:00	27.5	36.2	9	9	7	4		Home
2019-10-24 02:37:00	27.5	36.3	8	9	7	3		Home
2019-10-24 02:38:00	27.5	36.3	8	10	7	4		Home
2019-10-24 02:39:00	27.4	36.2	8	8	7	4		Home
2019-10-24 02:40:00	27.4	36.2	8	8	6	5		Home
2019-10-24 02:41:00	27.4	36.2	9	10	6	5		Home
2019-10-24 02:42:00	27.4	36.2	8	8	6	4		Home
2019-10-24 02:43:00	27.4	36.2	8	9	7	3		Home
2019-10-24 02:44:00	27.4	36.2	9	9	7	4		Home
2019-10-24 02:45:00	27.4	36.2	9	9	6	3		Home
2019-10-24 02:46:00	27.4	36.2	8	8	6	3		Home
2019-10-24 02:47:00	27.4	36.2	8	8	6	3		Home
2019-10-24 02:48:00	27.4	36.3	7	8	5	4		Home
2019-10-24 02:49:00	27.4	36.2	7	7	6	4		Home
2019-10-24 02:50:00	27.4	36.2	9	11	7	4		Home
2019-10-24 02:51:00	27.3	36.2	9	11	7	3		Home
2019-10-24 02:52:00	27.4	36.3	9	9	6	3		Home
2019-10-24 02:53:00	27.4	36.2	7	8	5	3		Home
2019-10-24 02:54:00	27.4	36.3	8	9	7	3		Home
2019-10-24 02:55:00	27.4	36.2	8	9	6	3		Home
2019-10-24 02:56:00	27.4	36.3	8	9	7	4		Home
2019-10-24 02:57:00	27.4	36.3	7	7	6	4		Home
2019-10-24 02:58:00	27.4	36.4	8	8	6	3		Home
2019-10-24 02:59:00	27.4	36.4	7	8	6	4		Home
2019-10-24 03:00:00	27.4	36.3	8	8	6	2		Home
2019-10-24 03:01:00	27.4	36.4	7	8	6	4		Home
2019-10-24 03:02:00	27.3	36.3	7	8	6	4		Home
2019-10-24 03:03:00	27.4	36.4	7	8	6	4		Home
2019-10-24 03:04:00	27.3	36.3	7	8	6	3		Home
2019-10-24 03:05:00	27.4	36.4	7	8	5	4		Home
2019-10-24 03:06:00	27.4	36.4	7	8	6	4		Home
2019-10-24 03:07:00	27.4	36.4	7	7	5	4		Home
2019-10-24 03:08:00	27.3	36.3	7	8	6	4		Home
2019-10-24 03:09:00	27.3	36.3	7	7	6	3		Home
2019-10-24 03:10:00	27.4	36.5	7	7	5	4		Home
2019-10-24 03:11:00	27.3	36.3	7	9	5	3		Home
2019-10-24 03:12:00	27.3	36.4	7	7	5	4		Home
2019-10-24 03:13:00	27.3	36.4	8	9	6	5		Home
2019-10-24 03:14:00	27.3	36.4	7	8	5	3		Home
2019-10-24 03:15:00	27.3	36.3	6	6	5	4		Home
2019-10-24 03:16:00	27.3	36.4	7	8	5	2		Home
2019-10-24 03:17:00	27.2	36.4	7	8	5	5		Home
2019-10-24 03:18:00	27.3	36.5	7	7	5	4		Home
2019-10-24 03:19:00	27.4	36.6	7	7	5	4		Home
2019-10-24 03:20:00	27.2	36.4	7	7	4	4		Home
2019-10-24 03:21:00	27.3	36.5	6	7	5	4		Home
2019-10-24 03:22:00	27.3	36.5	7	8	6	4		Home
2019-10-24 03:23:00	27.3	36.5	7	8	5	4		Home
2019-10-24 03:24:00	27.2	36.5	7	9	5	4		Home
2019-10-24 03:25:00	27.2	36.5	7	8	5	3		Home
2019-10-24 03:26:00	27.3	36.6	6	6	5	5		Home
2019-10-24 03:27:00	27.2	36.5	6	6	5	4		Home
2019-10-24 03:28:00	27.3	36.6	6	6	5	3		Home
2019-10-24 03:29:00	27.2	36.5	6	6	5	4		Home
2019-10-24 03:30:00	27.3	36.6	6	7	4	3		Home
2019-10-24 03:31:00								Home
2019-10-24 03:32:00	27.2	36.5	6	7	4	3		Home
2019-10-24 03:33:00	27.2	36.6	6	6	5	3		Home
2019-10-24 03:34:00	27.2	36.5	6	6	5	5		Home
2019-10-24 03:35:00	27.2	36.5	6	6	5	4		Home
2019-10-24 03:36:00	27.3	36.6	6	6	5	4		Home
2019-10-24 03:37:00	27.2	36.5	6	6	4	3		Home
2019-10-24 03:38:00	27.2	36.6	6	7	5	3		Home
2019-10-24 03:39:00	27.2	36.6	6	8	5	5		Home
2019-10-24 03:40:00	27.2	36.5	6	6	5	5		Home
2019-10-24 03:41:00	27.2	36.6	6	6	4	4		Home
2019-10-24 03:42:00	27.3	36.6	6	7	4	4		Home
2019-10-24 03:43:00	27.2	36.6	6	6	4	3		Home
2019-10-24 03:44:00	27.2	36.6	6	6	5	4		Home
2019-10-24 03:45:00	27.2	36.6	6	6	5	4		Home
2019-10-24 03:46:00	27.2	36.6	5	6	4	4		Home
2019-10-24 03:47:00	27.2	36.7	6	6	5	3		Home
2019-10-24 03:48:00	27.2	36.6	6	6	5	4		Home
2019-10-24 03:49:00	27.2	36.6	6	6	4	4		Home
2019-10-24 03:50:00	27.1	36.6	5	6	4	4		Home
2019-10-24 03:51:00	27.1	36.6	5	6	4	4		Home
2019-10-24 03:52:00	27.2	36.7	6	6	5	4		Home
2019-10-24 03:53:00	27.2	36.7	5	5	4	4		Home
2019-10-24 03:54:00	27.2	36.6	6	6	4	4		Home
2019-10-24 03:55:00	27.2	36.7	6	7	4	5		Home
2019-10-24 03:56:00	27.1	36.6	6	6	4	5		Home
2019-10-24 03:57:00	27.2	36.7	5	6	3	4		Home
2019-10-24 03:58:00	27.2	36.7	6	7	5	5		Home
2019-10-24 03:59:00	27.2	36.7	5	5	4	5		Home
2019-10-24 04:00:00	27.1	36.7	5	5	4	4		Home
2019-10-24 04:01:00	27.2	36.7	7	7	5	5		Home
2019-10-24 04:02:00	27.1	36.6	6	6	5	4		Home
2019-10-24 04:03:00	27.1	36.7	5	5	4	4		Home
2019-10-24 04:04:00	27.1	36.7	5	6	3	4		Home
2019-10-24 04:05:00	27.1	36.7	6	6	4	5		Home
2019-10-24 04:06:00	27.1	36.7	5	5	3	4		Home
2019-10-24 04:07:00	27.1	36.7	6	6	4	3		Home
2019-10-24 04:08:00	27.1	36.7	5	5	3	6		Home
2019-10-24 04:09:00	27.1	36.7	6	6	4	5		Home
2019-10-24 04:10:00	27.1	36.7	4	5	2	3		Home
2019-10-24 04:11:00	27.1	36.8	5	5	4	4		Home
2019-10-24 04:12:00	27.1	36.7	6	6	4	3		Home
2019-10-24 04:13:00	27.2	36.8	5	5	3	4		Home
2019-10-24 04:14:00	27.1	36.8	5	5	3	3		Home
2019-10-24 04:15:00	27.2	36.9	5	5	4	5		Home
2019-10-24 04:16:00	27.1	36.9	4	4	2	4		Home
2019-10-24 04:17:00	27.1	36.9	5	5	3	4		Home
2019-10-24 04:18:00	27.1	36.9	4	5	3	4		Home
2019-10-24 04:19:00	27.1	36.9	5	6	3	3		Home
2019-10-24 04:20:00	27.1	36.9	5	6	3	4		Home
2019-10-24 04:21:00	27.1	36.9	5	5	3	3		Home
2019-10-24 04:22:00	27.1	36.9	6	6	3	3		Home
2019-10-24 04:23:00	27.1	36.9	4	4	2	2		Home
2019-10-24 04:24:00	27.1	36.8	5	5	3	4		Home
2019-10-24 04:25:00	27.1	36.9	6	6	4	5		Home
2019-10-24 04:26:00	27.1	36.8	3	3	2	3		Home
2019-10-24 04:27:00	27.1	36.8	4	5	3	4		Home
2019-10-24 04:28:00	27.1	36.9	5	5	4	4		Home
2019-10-24 04:29:00	27.1	36.9	4	4	2	3		Home
2019-10-24 04:30:00	27.1	36.9	5	6	3	5		Home
2019-10-24 04:31:00	27.1	36.9	5	5	3	4		Home
2019-10-24 04:32:00	27.1	36.9	4	5	2	4		Home
2019-10-24 04:33:00	27.1	36.9	4	4	2	3		Home
2019-10-24 04:34:00	27.1	36.9	4	4	2	4		Home
2019-10-24 04:35:00	27.1	36.9	5	5	3	4		Home
2019-10-24 04:36:00	27.1	36.9	5	5	2	4		Home
2019-10-24 04:37:00	27.1	36.9	5	5	3	5		Home
2019-10-24 04:38:00	27.1	36.9	4	4	3	5		Home
2019-10-24 04:39:00	27.1	36.9	3	4	2	3		Home
2019-10-24 04:40:00	27.1	36.9	4	4	2	4		Home
2019-10-24 04:41:00	27.1	36.9	4	4	2	4		Home
2019-10-24 04:42:00	27.1	36.9	3	4	2	4		Home
2019-10-24 04:43:00	27	36.9	4	4	2	4		Home
2019-10-24 04:44:00	27	36.9	3	3	2	4		Home
2019-10-24 04:45:00	27.1	36.9	3	4	2	4		Home
2019-10-24 04:46:00	27	36.9	4	4	2	3		Home
2019-10-24 04:47:00	27	36.8	3	4	2	2		Home
2019-10-24 04:48:00	27	36.8	4	5	2	4		Home
2019-10-24 04:49:00	27.1	36.9	4	5	2	5		Home
2019-10-24 04:50:00	27.1	36.9	3	3	2	4		Home
2019-10-24 04:51:00	27.1	36.9	3	4	2	4		Home
2019-10-24 04:52:00	27	36.8	5	5	3	5		Home
2019-10-24 04:53:00	27	36.8	3	3	2	4		Home
2019-10-24 04:54:00	27	36.8	4	4	2	3		Home
2019-10-24 04:55:00	27.1	36.9	3	3	2	4		Home
2019-10-24 04:56:00	27.1	36.9	4	4	2	4		Home
2019-10-24 04:57:00	27.1	36.9	3	4	2	4		Home
2019-10-24 04:58:00	27	36.8	5	6	3	4		Home
2019-10-24 04:59:00	27	36.9	4	4	3	5		Home
2019-10-24 05:00:00	27	36.8	3	3	2	5		Home
2019-10-24 05:01:00	27	36.8	2	2	2	4		Home
2019-10-24 05:02:00	27	36.8	3	5	2	3		Home
2019-10-24 05:03:00	27	36.8	4	5	2	4		Home
2019-10-24 05:04:00	27	36.8	4	4	3	4		Home
2019-10-24 05:05:00	27	36.9	2	3	1	6		Home
2019-10-24 05:06:00	27	36.8	4	4	2	4		Home
2019-10-24 05:07:00	27	36.8	3	4	2	4		Home
2019-10-24 05:08:00	27.1	36.9	2	3	2	4		Home
2019-10-24 05:09:00	27	36.9	3	3	1	4		Home
2019-10-24 05:10:00	27.1	36.9	5	5	2	4		Home
2019-10-24 05:11:00	27	36.9	4	5	2	4		Home
2019-10-24 05:12:00	27	36.8	4	4	2	5		Home
2019-10-24 05:13:00	27	36.9	3	4	2	5		Home
2019-10-24 05:14:00	27	36.9	5	5	3	4		Home
2019-10-24 05:15:00	27	36.9	5	5	3	4		Home
2019-10-24 05:16:00	27	36.9	3	3	2	4		Home
2019-10-24 05:17:00	27	36.8	3	4	2	3		Home
2019-10-24 05:18:00	27	36.8	3	3	2	3		Home
2019-10-24 05:19:00	26.9	36.7	3	3	2	4		Home
2019-10-24 05:20:00	27	35.8	2	2	1	1		Home
2019-10-24 05:21:00	27	35.5	2	3	1	2		Home
2019-10-24 05:22:00	27	35.4	2	2	1	3		Home
2019-10-24 05:23:00	26.9	34.7	3	3	1	2		Home
2019-10-24 05:24:00	26.9	34.6	2	2	1	6		Home
2019-10-24 05:25:00	26.9	34.6	2	2	1	5		Home
2019-10-24 05:26:00	26.9	34.5	3	4	1	6		Home
2019-10-24 05:27:00	26.9	34.4	3	5	1	5		Home
2019-10-24 05:28:00	26.9	34.4	1	2	1	6		Home
2019-10-24 05:29:00	26.9	34.1	1	2	1	3		Home
2019-10-24 05:30:00	26.9	34	2	3	1	7		Home
2019-10-24 05:31:00	26.9	34	2	3	1	5		Home
2019-10-24 05:32:00	26.8	33.8	2	2	1	3		Home
2019-10-24 05:33:00	26.8	34.2	2	3	1	6		Home
2019-10-24 05:34:00	26.8	33.9	2	3	1	10		Home
2019-10-24 05:35:00	26.8	33.9	1	1	1	4		Home
2019-10-24 05:36:00	26.7	33.8	2	2	1	6		Home
2019-10-24 05:37:00	26.8	33.8	2	3	0	6		Home
2019-10-24 05:38:00	26.7	33.7	2	3	1	6		Home
2019-10-24 05:39:00	26.8	33.8	2	2	1	7		Home
[truncated: 10,855 more rows]
